# Supplementary material for: Psychological Disorders and Psychosocial Resources of Patients with Newly Diagnosed Bladder and Kidney Cancer: A Cross-Sectional Study
Source: PLoS One. 2016 May 18;11(5):e0155607. doi: 10.1371/journal.pone.0155607 (PMC4871582; doi:10.1371/journal.pone.0155607)
Supplement: S2 Appendix — (XLS) [file pone.0155607.s002.xls]

## Sheet: S1 Supporting Information
BINGANHAO	cancertype	GENDER	pathologicaltype	F1_1	F2_1	F3_1	F4_1	F5_1	F6_1	F7_1	F8_1	F9_1	F10_1	F11_1	F12_1	support	H1_1	H2_1	H4_1	H6_1	H8_1	H9_1	H10_1	H12_1	hope	L3反	L7反	L9反	L1_1	L4_1	L10_1	optimism	R1_1	R2_1	R3_1	R4_1	R5_1	R6_1	R7_1	R8_1	R9_1	R10_1	R11_1	R12_1	R13_1	R14_1	resilience	D8反	D12反
6112142	1	1	浸润性尿路上皮癌	6	6	7	7	7	7	6	7	5	5	7	5	75	3	2	3	3	3	3	3	3	23	4	2	2	3	4	4	19	7	7	7	7	7	7	7	7	4	7	7	1	7	7	89	1	1
6166841	1	2	高级别乳头状尿路上皮癌	4	4	3	3	2	2	3	3	4	4	5	5	42	3	3	2	1	2	3	3	3	20	2	3	4	3	4	2	18	5	5	4	4	3	3	2	2	1	1	2	2	3	4	41	2	1
6182698	1	1	尿路上皮癌	6	6	6	6	6	7	7	6	5	6	7	5	73	3	2	4	3	3	2.76987	2.72817	2	22.498	2	3	2	3.2995	3	4	17.2995	4	4	7	4	2	4.59167	4	7	4	4	4	4	6	5	63.5917	2	1
6597173	1	1	尿路上皮癌	4	4	6	6	6	5	5	6	6	5	6	6	65	3	3	3	3	3	3	3	3	24	4	4	4	3	3	4	22	5	5	5	4	6	6	6	7	6	4	6	6	6	6	78	0	1
6749672	1	1	浸润性尿路上皮癌	3	2	3	4	5	3	3	2	3	4	3	3	38	2	4	3	2	3	2	3	3	22	5	3	3	3	3	3	20	3	3	6	6	6	3	4	5	6	5	4	3	4	5	63	0	1
8440969	1	2	尿路上皮癌	3	3	4	4	5	5	4	3	3	4	5	5	48	2	2	3	1	2	3	3	2	18	2	3	2	3	4	3	17	4	4	2	5	3	4	5	6	5	5	4	4	5	6	62	0	2
9362210	1	2	尿路上皮癌	7	7	7	7	7	7	7	7	7	7	7	7	84	3	3	4	2	3	3	1	3	22	3	4	5	2	4	4	22	4	4	2	3	4	5	6	5	4	7	4	7	5	4	64	3	2
9528538	1	1	浸润性尿路上皮癌	6	6	6	7	6	6	6	6	6	7	6	6	74	3	3	2	3	2	3	3	3	22	3	3	3	4	3	3	19	4	5	5	5	5	5	5	5	4	4	4	5	5	5	66	1	1
9694720	1	1	尿路上皮癌	3	3	3	3	3	4	4	6	6	6	6	6	53	3	3	2	1	2	3	3	2	19	2	3	4	3	4	2	18	4	4	4	3	3	4	4	4	5	5	5	6	5	5	61	2	2
9715022	1	1	非浸润性乳头状尿路上皮癌	4	4	3	3	3	4	4	5	5	6	6	5	52	2	2	3	2	3	3	3	3	21	3	2	2	2	3	4	16	4	4	4	4	4	4	4	4	4	5	5	7	7	7	67	1	3
9834519	1	1	非浸润性尿路上皮癌，高级别	7	7	7	7	7	7	7	7	7	7	7	7	84	1	2	1	1	1	1	1	1	9	2	2	3	4	2	2	15	4	4	4	4	4	4	4	4	4	4	4	4	4	4	56	1	1
9842048	1	1	尿路上皮癌	3	3	2	2	1	1	2	2	3	3	4	4	30	2	2	1	2	3	3	2	2	17	2	2	3	3	4	3	17	4	4	3	3	4	5	5	4	4	3	3	4	4	5	55	1	3
9931682	1	1	尿路上皮癌	6	7	7	7	7	7	6	5	7	6	6	7	78	3	4	4	4	4	4	4	3	30	3	4	5	4	5	1	22	4	7	4	7	7	7	7	7	7	7	7	4	7	7	89	0	0
9991587	1	1	尿路上皮癌	5	7	5	5	5	5	4	6	6	6	6	5	65	3	3	3	3	3	3	3	3	24	3	3	3	4	4	3	20	5	5	5	5	5	5	6	6	6	5	5	5	6	6	75	1	2
10019892	1	1	尿路上皮癌	6	6	7	7	6	7	6	7	6	7	7	6	78	1	1	2	2	2	2	2	2	14	4	3	3	3	3	4	20	4	4	4	5	5	4	4	4	5	5	4	4	4	4	60	3	2
10169375	1	1	尿路上皮癌	3	3	2	2	3	3	3	3	2	2	3	3	32	2	2	1	2	3	2	2	1	15	3	1	2	2	3	4	15	4	4	4	3	3	2	2	1	1	2	2	3	3	4	38	2	0
10183496	1	2	浸润性尿路上皮癌	6	5	7	7	6	4	4	6	6	6	7	6	70	2	2	2	2	2	3	3	2	18	3	4	4	3	3	4	21	6	5	5	4	3	6	6	7	4	4	4	4	7	5	70	1	3
10215575	1	1	浸润性癌	6	6	6	5	5	4	4	3	3	2	2	3	49	3	3	3	3	2	2	3	3	22	3	3	3	2	4	5	20	7	6	7	5	4	3	3	4	4	5	5	6	5	5	69	2	2
10222264	1	1	非浸润型尿路上皮癌	6	5	7	7	6	6	6	7	6	6	7	6	75	3	3	3	3	3	3	2	3	23	4	4	4	4	3	4	23	7	6	6	6	6	7	6	7	6	6	6	6	6	6	87	1	0
10256501	1	1	非浸润性乳头状尿路上皮癌	3	3	2	2	1	2	3	3	4	4	4	4	35	2	2	2	4	3	2	2	1	18	3	2	3	2	4	2	16	3	3	4	4	4	4	4	4	5	3	3	2	2	3	48	1	1
10329932	1	1	浸润性尿路上皮癌	3	5	6	5	6	5	4	6	5	6	4	6	61	2	3	2.60496	2	1	2	3	3	18.605	3	3	3	3	3	2	17	7	7	7	7	7	7	7	7	7	7	7	7	7	1	92	1	2
10427981	1	1	尿路上皮癌	6	6	6	6	6	5	5	5	6	6	6	5	68	2	2	1	2	1	2	3	4	17	4	4	4	4	2	1	19	4	2	2	3	5	5	5	4	6	4	2	4	3	4	53	1	1
10448782	1	1	非浸润性乳头状尿路上皮癌	7	7	7	7	7	7	6	6	6	6	6	6	78	3	3	3	4	3	3	3	3	25	4	4	4	5	4	5	26	7	6	7	6	5	4	6	5	6	5	6	5	6	7	81	1	2
10580322	1	1	腺性膀胱原位癌	6	6	6	6	6	6	5	6	5	6	6	5	69	3	3	3	3	3	3	3	3	24	3	2	4	3	4	4	20	7	7	7	7	7	7	7	7	7	7	7	6	7	7	97	0	1
10638867	1	1	尿路上皮癌	3	3	2	2	2	2	3	3	3	3	3	2	31	2	2	1	2	3	2	2	3	17	3	1	2	2	3	3	14	3	3	3	2	2	1	1	2	3	4	5	5	6	7	47	2	1
10747812	1	1	浸润性尿路上皮癌	4	4	3	3	4	4	5	5	4	4	4	4	48	3	2	4	3	4	4	3	3	26	4	4	4	3	3	2	20	4	4	4	4	4	4	4	4	4	4	4	4	4	1	53	1	1
10814001	1	1	非浸润性乳头状尿路上皮癌	6	6	6	6	6	6	6	6	6	6	6	6	72	3	3	2	2	2	3	3	3	21	3	3	3	3	3	3	18	4	4	4	4	4	4	4	4	4	4	4	4	4	4	56	1	2
10879230	1	2	乳头状尿路上皮癌	6	4	3	4	3	4	5	4	5	4	5	4	51	4	4	4	4	4	4	4	4	32	4	3	4	5	5	5	26	7	7	4	7	7	7	7	7	4	4	7	7	7	7	89	3	1
10975440	1	1	浸润性尿路上皮癌	3	4	6	6	6	4	1	6	1	4	6	3	50	3	2	2	2	2	1	3	2	17	3	3	3	3	2	3	17	4	2	1	7	3	4	4	4	7	4	5	3	7	4	59	1	1
10975678	1	1	尿路上皮癌	6	4	6	7	4	4	3	4	5	4	5	5	57	3	3	3	3	2	2	3	3	22	3	3	4	4	3	3	20	4	4	4	4	4	4	4	4	6	4	3	3	6	4.82862	58.8286	2	1
10976872	1	1	尿路上皮癌	7	7	7	7	7	7	7	7	7	7	7	7	84	3	3	4	3	3	3	3	3	25	3	3	3	2	3	3	17	6	6	6	6	6	6	6	6	6	5	5	5	5	5	79	1	1
10979141	1	1	乳头状尿路上皮癌	5	1	7	7	1	1	7	1	1	1	7	1	40	4	4	4	1	4	4	4	4	29	1	1	1	5	1	5	14	7	7	7	7	7	7	7	7	7	7	7	7	7	7	98	3	3
10986263	1	1	尿路上皮癌	5	4	5	6	5	5	5	5	5	5	5	5	60	3	3	2	3	2	2	2	2	19	2	4	4	4	4	4	22	4	4	5	6	4	4	4	3	2	2	1	5	5	4	53	1	0
10986687	1	1	乳头状尿路上皮癌	6	6	7	7	7	7	7	7	7	7	7	7	82	2	3	2	3	2	3	3	3	21	2	4	4	4	5	2	21	7	4	7	7	7	7	4	4	4	7	7	7	7	7	86	1	1
10986902	1	1	乳头状尿路上皮癌	6	6	7	7	7	7	5	6	5	5	7	7	75	3	4	3	3	3	4	3	3	26	5	4	4	4	4	5	26	7	6	4	7	2	7	3	7	4	4	6	7	7	7	78	1	1
10992859	1	2	浸润性尿路上皮癌	4	4	4	4	4	4	4	4	4	4	4	4	48	4	4	4	4	4	4	4	4	32	1	1	3	5	5	3	18	7	7	7	7	7	7	7	7	7	7	7	7	7	7	98	1	1
11008735	1	1	低级别乳头状尿路上皮癌	6	5	3	4	3	5	5	6	6	6	5	5	59	3	3	4	3	3	2	2	2	22	3	3	3	2	3	3	17	4	3	6	6	7	6	7	7	6	6	6	5	4.98003	5	78.98	2	2
11010769	1	1	浸润性尿路上皮癌	6	6	6	6	6	6	6	6	6	6	6	6	72	4	4	4	3	4	1	2	1	23	4	3	2	4	3	2	18	7	7	7	7	7	7	7	7	7	7	7	7	7	7	98	2	2
11020776	1	1	乳头状尿路上皮癌	4	4	4	4	4	4	4	4	4	4	4	4	48	2	2	2	2	2	2	2	2	16	3	3	3	3	3	3	18	4	4	4	4	4	4	4	4	4	4	4	4	4	4	56	2	2
11025609	1	1	浸润性尿路上皮癌	6	6	6	6	6	4	4	6	6	6	6	4	66	3	3	1	3	3	3	3	3	22	4	2	4	3	1	4	18	7	7	7	7	4.3311	4	7	4	4.67667	7	7	7	7	7	87.0078	0	1
11028462	1	1	尿路上皮癌	4	4	5	5	4	4	5	5	5	5	5	5	56	3	3	3	3	2	2	2	3	21	4	4	3	5	4	3	23	1	1	3	3	3	3	3	4	4	4	4	4	4	5	46	2	1
11062360	1	1	尿路上皮癌	6	4	7	7	7	6	6	5	5	5	6	4	68	2	3	2	2	3	3	3	3	21	3	3	3	3	3	3	18	4	4	4	4	4	4	4	4	4	4	4	4	4	4	56	1	1
11062968	1	1	浸润性尿路上皮癌	6	6	6	6	6	6	6	6	6	6	6	6	72	3	3	2	2	3	3	3	2	21	3	2	3	5	5	3	21	7	6	6	6	6	7	7	5	5	4	4	4	4	4	75	3	1
11063773	1	2	非浸润性尿路上皮癌	7	7	7	7	7	5	5	7	5	6	7	5	75	3	2	3	3	3	2	2	2	20	4	3	4	3	4	4	22	5	4	4	4	4	4	5	4	4	4	5	5	7	4	63	1	1
11064449	1	2	浸润性尿路上皮癌	4	4	4	4	4	4	4	4	4	4	4	4	48	3	4	4	4	4	4	4	4	31	1	4	4	5	5	5	24	7	7	7	7	7	7	7	7	7	7	7	7	7	7	98	0	0
11072836	1	1	浸润性尿路上皮癌	6	5	7	7	3	3	2	5	6	6	7	5	62	1	1	3	3	2	2	1	1	14	3	5	3	4	2	3	20	4	7	4	4	3	3	2	2	5	4	2	2	2	2	46	0	1
11078484	1	1	内翻性乳头状瘤	6	5	5	6	6	4.70083	5	5	6	6	5	6	65.7008	4	4	3	4	4	4	3	4	30	3	2	4	5	3.54167	2	19.5417	7	7	7	7	7	7	7	4	7	7	7	7	7	7	95	0	0
11081323	1	1	浸润性尿路上皮癌	1	1	1	1	2	2	3	3	3	3	4	4	28	1	1	1	1	2	2	2	2	12	3	3	3	3	3	3	18	1	1	2	2	4	4	4	4	4	4	4	4	1	1	40	3	2
11082741	1	1	浸润性尿路上皮癌	6	6	6	6	6	6	6	6	6	6	6	6	72	4	3	2	3	3	4	2	4	25	3	4	5	3	4	3	22	7	4	4	4	4	7	4	4	7	4	4	4	7	7	71	1	1
11089188	1	2	腺癌	6	6	5	6	7	7	4	6	4	6	7	5	69	2	3	3	1	3	2	1	3	18	5	4	5	4	4	4	26	4	1	4	4	1	7	4	7	4	4	4	4	7	4	59	0	1
11090684	1	1	非浸润性尿路上皮癌	1	1	2	2	2	3	3	3	3	3	2	2	27	3	3	3	3	3	3	2	1	21	4	3	3	4	4	3	21	4	4	4	4	4	4	4	4	4	4	4	4	4	4	56	1	1
11095619	1	2	尿路上皮癌	2	2	2	3	3	3	4	4	4	3	3	3	36	1	1	2	3	3	3	2	2	17	1	2	2	5	5	4	19	1	1	1	1	2	2	1	4	4	4	4	4	4	4	37	3	2
11098135	1	1	低度恶性膀胱癌	3	3	2	2	1	2	3	3	4	4	5	5	37	2	2	2	2	2	2	3	2	17	3	1	2	2	3	4	15	4	4	3	3	2	3	4	4	3	3	2	3	4	4	46	1	2
11099366	1	1	浸润性尿路上皮癌	6	6	6	6	6	6	6	6	6	6	6	6	72	3	4	4	2	4	4	3	3	27	4	4	2	4	4	4	22	6	6	5	6	6	6	6	6	6	6	6	6	6	6	83	0	2
11100873	1	2	浸润性尿路上皮癌	6	4	7	7	7	4	5	4	7	7	7	4	69	2	2	1	2	3	3	2	2	17	2	4	4	5	4	2	21	4	4	4	4	4	4	1	1	1	1	1	1	1	1	32	2	3
11101248	1	1	尿路上皮癌	4	4	4	4	4	4	4	4	4	4	4	4	48	3	3	3	3	3	3	3	3	24	3	3	3	3	3	3	18	4	5	4	4	5	4	4	5	4	5	4	4	4	4	60	2	2
11102034	1	2	低级别乳头状尿路上皮癌	7	7	7	7	7	7	5	7	7	7	7	7	82	2	2	2	2	1	1	1	2	13	5	4	5	4	4	3	25	4	4	7	4	4	7	1	4	4	4	4	4	4	1	56	1	2
11103774	1	1	低级别乳头状尿路上皮癌	2	6	6	6	2	2	2	4	3	1	6	2	42	1	1	1	1	1	1	1	1	8	4	5	3	2	3	2	19	4	4	4	4	4	4	4	4	4	4	4	4	4	4	56	2	2
11104493	1	1	浸润性尿路上皮癌	7	7	7	7	7	7	7	7	7	7	7	7	84	3	3	4	4	3	3	3	3	26	5	3	3	5	4	4	24	7	7	7	7	7	7	6	6	6	6	7	7	7	7	94	0	2
11109127	1	2	尿路上皮癌	2	2	3	3	3	4	4	5	4	3	3	3	39	1	2	3	2	3	2	3	3	19	4	3	4	3	2	2	18	4	4	4	4	4	7	4	4	7	3	4	4	4	2	59	3	2
11110058	1	1	内翻性乳头状瘤	2	2	2	2	2	2	3	3	1	1	1	1	22	1	1	1	1	2	2	2	2	12	1	2	2	5	5	4	19	1	1	1	2	2	2	3	3	4	3	3	2	2	2	31	1	2
11111800	1	1	乳头状瘤	6	6	6	6	7	4	5	6	5	6	6	5	68	3	3	3	3	3	2	3	3	23	2	2	4	1	4	4	17	6	6	6	5	5	5	6	6	6	6	6	6	6	6	81	1	1
11114478	1	2	尿路上皮癌	2	2	1	1	1	2	2	3	3	3	3	3	26	1	1	2	1	1	1	1	1	9	2	2	2	5	4	4	19	1	1	2	2	3	4	4	4	4	4	3	2	2	2	38	3	3
11117797	1	2	尿路上皮癌	1	1	1	1	1	2	2	2	2	2	2	3	20	4	4	4	4	4	4	4	1	29	4	4	1	4	4	4	21	4	4	4	4	5	5	5	5	4	4	4	4	4	4	60	1	1
11118035	1	1	非浸润性尿路上皮癌	6	6	6	6	6	4	3	4	6	4	4	4	59	3	2.74545	3	3	3	3	3	3	23.7455	3	3	3	3	3	3	18	3	4	4	4	4	4	4	4	4	4	4	4	4	4	55	1	1
11123519	1	1	尿路上皮癌	4	5	6	6	6	6	6	6	5	4	4	4	62	4	4	4	3	3	2	3	4	27	2	1	3	5	4	4	19	7	5	7	7	7	7	5	4.68614	5	6	6	6	6	7	85.6861	1	1
11125427	1	1	乳头状尿路上皮癌	6	6	6	6	6	6	6	6	6	6	6	6	72	3	2	2	2	1	3	2	2	17	3	3	3	3	3	3	18	4	4	4	4	4	7	4	7	7	7	4	4	4	4	68	3	3
11125519	1	1	乳头状尿路上皮癌	2	2	2	3	3	2	2	1	1	1	1	1	21	1	1	2	2	2	2	2	2	14	2	2	2	3	4	4	17	3	3	2	2	2	2	2	3	3	2	2	2	2	2	32	0	1
11139397	1	1	浸润性尿路上皮癌	6	6	6	6	6	6	6	6	6	6	6	6	72	3	2	1	2	3	2	2	3	18	3	3	3	4	4	3	20	4	6	4	4	4	4	4	4	4	4	4	4	4	1	55	3	2
11139708	1	1	侵润性尿路上皮癌	6	6	6	6	5	5	5	5	6	6	6	5	67	3	3	3	3	3	3	3	3	24	4	4	4	3	3	2	20	4	4	4	4	4	5	4	5	5	4	4	4	4	5	60	0	1
11145653	1	2	非浸润性乳头状尿路上皮癌	6	6	6	5	6	3	4	5	4	5	4	6	60	3	4	4	4	4	3	4	4	30	3	1	3	5	5	4	21	7	7	7	7	7	7	7	7	7	7	7	7	7	7	98	0	0
11151077	1	1	尿路上皮癌	7	6	6	6	6	5	5	6	5	6	7	5	70	2	2	3	2	3	2	2	3	19	2	3	3	3	4	3	18	4	4	4	4	3	3	4	4	1	1	1	1	1	1	36	2	3
11152167	1	2	非浸润性乳头状尿路上皮癌	6	5	6	6	5	5	5	6	6	5	5	5	65	4	3	3	3	3	3	3	3	25	3	3	3	2	3	3	17	4	4	4	4	5	5	4	4	4	5	5	5	5	5	63	0	0
11153870	1	1	浸润性尿路上皮癌	4	4	5	5	4	4	4	4	4	4	4	4	50	2	2	3	2	4	3	2	3	21	3	2	3	3	2	2	15	4	4	4	5	5	4	4	3	4	5	6	5	4	3	60	2	0
11155854	1	2	尿路上皮癌	4	4	4	5	5	5	5	5	4	4	4	5	54	2	2	2	3	2	3	3	3	20	3	4	4	2	3	2	18	4	4	7	5	4	4	4	4	4	5	5	5	5	5	65	1	1
11166725	1	1	尿路上皮癌	4	4	4	4	4	4	4	4	4	4	4	4	48	2	2	3	2	3	3	3	3	21	4	3	4	2	3	2	18	4	4	4	5	5	4	4	5	6	7	6	6	6	6	72	1	0
11172222	1	2	非浸润性乳头状尿路上皮癌	5	5	7	7	5	4	4	6	4	5	7	5	64	2	2	3	2	3	2	2	2	18	3	3	4	3	3	3	19	4	4	4	2	3	4	4	2	4	4	4	5	4	4	52	2	3
11175103	1	2	尿路上皮癌	7	5	7	7	7	7	5	5	5	7	7	5	74	3	3	3	3	3	3	3	3	24	4	3	4	4	5	2	22	5	5	5	2	5	5	4	7	6	5	5	7	4	5	70	1	1
11175247	1	1	乳头状尿路上皮癌	4	4	3	3	4	4	3	3	2	2	2	2	36	2	3	2	3	2	2	2	3	19	3	3	3	3	3	3	18	4	5	5	5	4	4	4	4	4	5	5	5	5	2	61	1	1
11179016	1	1	尿路上皮癌	6	6	6	6	6	6	6	6	6	6	6	6	72	3	3	3	3	3	3	3	3	24	3	3	3	3	3	3	18	3	4	4	4	4	3	4	4	3	4	4	3	4	2	50	1	1
11183168	1	1	尿路上皮癌	4	5	6	6	6	6	5	6	6	5	6	4	65	3	2	2	2	4	3	2	3	21	2	2	2	4	4	3	17	4	3	5	4	2	5	1	4	6	7	5	6	5	3	60	2	3
11188527	1	1	尿路上皮癌	5	5	5	5	5	4	5	5	5	5	5	4	58	3	3	3	2	3	3	3	3	23	3	3	3	3	3	3	18	4	4	4	4	4	5	4	5	4	4	4	4	4	2	56	1	1
11194049	1	2	内翻性乳头状瘤	4	3	3	4	5	5	4	4	2	3	4	5	46	3	3	3	4	2	3	2	3	23	4	2	2	3	4	4	19	7	7	7	7	4	7	7	7	7	7	7	7	7	7	95	1	2
11199885	1	1	尿路上皮癌	3	3	4	4	5	6	5	4	4	3	3	3	47	2	2	3	2	3	3	3	3	21	2	2	1	3	3	2	13	4	4	4	4	4	5	5	3	2	1	1	1	1	1	40	1	1
11200037	1	1	浸润性尿路上皮癌	3	3	4	4	5	5	4	3	3	2	2	2	40	2	3	2	3	2	2	2	3	19	3	2	2	3	4	2	16	4	5	5	6	6	5	4	4	3	3	3	4	4	2	58	0	2
11200233	1	1	浸润性尿路上皮癌	6	4	6	6	6	6	5	5	5	6	6	5	66	3	2	1	1	1	3	1	5	17	1	2	2	5	4	2	16	4	4	4	4	4	4	7	7	7	7	6	5	5	0	68	3	3
11202461	1	2	尿路上皮癌	6	6	6	6	5	6	5	6	7	6	6	5	70	4	2	3	3	4	4	3	5	28	1	4	2	4	4	4	19	6	5	7	5	7	6	6	7	5	7	6	7	6	0	80	2	2
11211426	1	1	非浸润性尿路上皮癌	6	6	6	6	6	6	3	6	2	6	6	6	65	3	3	3	3	3	3	3	3	24	3	3	3	3	3	3	18	4	4	4	4	4	4	4	4	4	4	5	5	4	2	56	1	1
11219628	1	1	浸润性尿路上皮癌	6	6	7	7	6	6	6	6	5	4	5	5	69	2	2	2	3	3	2	2	2	18	3	4	3	2	3	3	18	4	4	4	4	4	5	5	6	6	5	4	4	4	4	63	1	1
11226363	1	1	浸润性尿路上皮癌	4	4	4	4	4	5	5	5	5	6	6	6	58	3	3	3	3	2	2	3	3	22	3	3	3	3	3	2	17	6	6	6	6	6	6	6	5	5	5	5	5	6	6	79	3	2
11231741	1	1	尿路上皮癌	6	6	7	7	6	6	6	6	6	6	6	6	74	3	4	4	4	4	4	3	3	29	4	4	3	5	5	4	25	7	7	7	7	7	7	7	7	7	7	7	7	7	7	98	0	0
11250304	1	1	浸润性尿路上皮癌	7	7	7	7	7	7	7	7	7	7	7	7	84	4	4	4	4	4	4	3	4	31	3	1	1	5	5	5	20	7	7	7	7	7	7	7	7	7	7	7	7	7	7	98	3	3
11253047	1	1	尿路上皮癌	6	6	6	6	6	6	6	6	6	6	6	6	72	2	2	3	1	2	4	3	3	20	4	4	2	3	3	3	19	4	3	2	4	4	5	5	6	4	3	2	4	5	6	57	1	2
11259109	1	2	非浸润性尿路上皮癌	6	6	6	6	6	5	5	5	5	5	6	5	66	3	2	3	2	3	2.76987	2	2	19.7699	4	3	3	3	3	3	19	4	4	4	4	4	4	4	4	4	4	4	4	4	4	56	2	1
11261624	1	1	乳头状尿路上皮癌	4	4	3	3	5	5	6	4	5	5	5	5	54	2	2	3	2	3	2	2	3	19	4	2	2	3	2	2	15	4	4	4	4	5	5	4	4	4	4	5	5	4	4	60	1	1
11261698	1	1	非浸润性尿路上皮癌	2	3	5	5	6	4	5	6	5	6	4	4	55	3	2	4	3	2	3	2	2	21	2	2	3	3	3	4	17	3	3	4	5	5	3	5	4	5	2	3	5	4	4	55	1	2
11278059	1	1	非浸润性尿路上皮癌	7	7	7	7	7	7	7	7	7	7	7	7	84	4	4	4	4	4	4	4	4	32	5	5	3	5	5	5	28	7	7	7	7	7	7	7	7	7	7	7	1	7	7	92	0	1
11285483	1	1	非浸润性乳头状尿路上皮癌	7	6	6	6	5	6	7	7	6	6	7	7	76	3	3	2	3	2	2	3	2	20	4	3	4	2	2	2	17	4	4	4	4	5	5	5	5	5	5	5	5	4	4	64	2	2
11287985	1	1	浸润性尿路上皮癌	4	4	4	4	5	5	4	4	5	5	5	5	54	2	3	3	2	3	3	3	2	21	3	3	4	2	3	2	17	4	4	5	5	5	5	5	5	5	4	4	4	5	4	64	1	1
11296838	1	1	浸润性尿路上皮癌	3	4	4	4	4	4	3	3	3	3	4	4	43	2	2	3	2	2	3	3	3	20	4	4	4	3	2	2	19	4	4	4	5	5	5	5	5	5	5	5	5	5	5	67	2	2
11304326	1	1	浸润型尿路上皮癌	6	6	5	6	5	5	6	5	5	6	5	5	65	3	3	3	3	3	3	2	3	23	3	3	3	3	3	3	18	5	4	5	4	5	4	5	5	5	5	4	5	5	4	65	1	1
11304492	1	2	尿路上皮癌	7	7	7	7	7	7	7	7	6	5	7	7	81	3	4	1	4	4	4	4	4	28	4	2	5	4	4	2	21	4	3	7	5	7	7	4	4	7	5	7	7	7	7	81	0	0
11318327	1	1	浸润性尿路上皮癌	7	7	7	7	6	6	6	7	7	7	6	7	80	3	3	4	3	3	3	2	3	24	2	2	3	4	4	4	19	5	5	5	6	4	5	5	4	6	6	6	4	6	7	74	0	1
11323007	1	1	尿路上皮癌	5	6	5	6	6	6	6	6	6	6	6	6	70	4	4	1	2	3	3	3	3	23	1	2	2	5	5	4	19	6	7	6	6	6	7	6	7	6	6	6	6	6	6	87	1	0
11354414	1	1	尿路上皮癌	7	1	7	7	7	1	1	7	7	7	7	7	66	4	4	4	3	3	3	4	3	28	1	1	1	5	5	5	18	1	1	1	1	1	1	1	1	1	1	1	1	1	1	14	1	1
11360979	1	1	浸润性尿路上皮癌	7	7	7	7	7	7	7	7	7	7	7	7	84	4	4	4	4	4	4	4	4	32	3	4	4	4	4	5	24	6	6	6	6	6	6	6	6	6	6	7	7	7	7	88	0	1
11367988	1	1	浸润性尿路上皮癌	5	6	7	7	7	7	6	7	7	7	7	7	80	3	4	3	4	4	3	3	3	27	3	3	4	3	3	4	20	4	7	7	6	5	6	5	4	5	4	5	5	7	7	77	3	2
11368708	1	1	乳头状尿路上皮癌	7	7	7	7	7	7	7	6	6	4	6	6	77	4	4	4	3	3	3	3	3	27	5	5	5	5	5	1	26	7	4	4	4	4	7	4	4	4	7	4	7	4	7	71	1	1
11372079	1	2	浸润性尿路上皮癌	6	6	6	6	6	1	3	6	3	6	6	4	59	2	2	4	3	3	4	1	2	21	3	1	2	4	5	4	19	7	7	4	6	4	2	7	7	7	4	7	7	7	7	83	0	3
11373863	1	1	浸润性尿路上皮癌	5	5	6	6	6	5	4	5	4	6	6	5	63	3	3	3	3	3	3	3	3	24	4	4	4	4	3	4	23	5	5	5	5	5	5	5	5	5	5	5	5	5	5	70	0	1
11387571	1	1	非浸润性乳头状尿路上皮癌	6	6	6	6	4.90248	4	5	6	6	6	6	6	67.9025	3	3	3	3	3	3	3	2	23	4	4	3	3	3	3	20	4	7	7	5	6	6	6	5	6	5	4	3	5	4	73	2	2
11397677	1	1		6	7	6	7	7	4	5	6	7	7	6	7	75	2	1	2	1	1	1	3	3	14	2	4	5	5	1	4	21	1	1	4	7	7	7	1	4	4	4	1	7	4	1	53	3	3
11418033	1	1	非浸润性尿路上皮癌	7	4	1	4	4	1	1	4	1	4	3	3	37	2	3	1	3	2	3	2	3	19	2	2	3	4	5	4	20	7	7	7	7	5	6	6	4	6	5	7	7	7	7	88	3	0
11422383	1	1	非浸润性尿路上皮癌	2	2	2	3	3	3	3	4	4	4	4	4	38	3	3	2	3	2	2	3	3	21	3	1	2	2	3	4	15	5	5	4	4	4	4	5	5	6	6	5	5	5	5	68	0	2
11422389	1	1	尿路上皮癌	5	5	5	6	7	5	3	4	5	7	4	2	58	3	4	4	4	4	4	3	3	29	3	3	4	3	3	2	18	7	5	5	5	5	6	6	4	4	4	4	6	6	6	73	0	1
11423991	1	1	非浸润性乳头状尿路上皮癌	7	7	7	7	7	7	7	5	5	7	7	5	78	3	3	3	3	3	4	3	3	25	5	4	2	4	4	4	23	7	7	7	6	6	5	6	6	6	6	6	6	6	6	86	1	1
11430420	1	1	浸润性尿路上皮癌	4	5	5	3	4	5	4	5	4	5	6	2	52	1	2	2	3	2	4	2	3	19	4	4	5	3	3	5	24	2	3	4	4	4	5	3	2	2	1	6	6	5	7	54	1	1
11453744	1	1	乳头状尿路上皮癌	6	6	6	6	6	6	6	5	6	5	6	5	69	3	3	4	4	4	4	4	3	29	3	2	3	4	4	5	21	5	6	5	3	5	4	5	5	6	4	5	5	6	5	69	1	2
11490351	1	1	尿路上皮癌	4	4	3	3	4	4	3	3	4	4	4	4	44	2	2	1	3	1	1	2	4	16	4	2	3	4	1	3	17	3	3	4	4	3	3	4	4	5	5	4	5	5	4	56	2	2
11490458	1	1	非浸润性尿路上皮癌	3	4	4	4	4	4	4	4	4	4	4	4	47	4	4	4	4	1	2	2	2	23	3	2	2	2	3	4	16	4	4	3	3	4	4	5	5	4	3	3	4	4	4	54	2	1
11490559	1	1	非浸润性乳头状尿路上皮癌	2	2	3	3	4	4	3	3	3	3	3	3	36	1	1	2	2	1	2	2	2	13	3	2	2	3	4	4	18	3	3	2	2	2	2	3	3	2	2	2	3	2	3	34	1	1
11493943	1	1	尿路上皮癌	2	2	3	3	2	2	2	3	3	3	3	3	31	3	3	2	3	2	2	2	2	19	3	5	4	4	3	2	21	4	4	3	3	4	4	4	3	3	3	4	4	4	4	51	1	2
11502559	1	1	尿路上皮癌	6	5	6	6	6	4	4	6	4	6	6	4	63	2	3	2	3	2	2	3	3	20	3	2	3	4	2	2	16	4	4	3	3	4	4	3	7	4	4	4	3	5	5	57	2	2
11502948	1	1	尿路上皮癌	7	6	7	6	7	7	7	7	7	6	5	7	79	3	4	3	3	3	3	3	3	25	3	2	3	5	5	3	21	7	5	7	7	5	7	7	7	7	6	7	4	7	6	89	3	2
11508384	1	1	尿路上皮癌	4	4	3	3	4	3	3	2	2	3	3	3	37	2	2	2	3	2	2	2	2	17	2	3	3	3	4	3	18	5	5	4	4	3	3	4	4	5	5	4	4	4	4	58	1	1
11513596	1	1	浸润性尿路上皮癌	3	3	4	3	4	3	4	3	4	3	4	3	41	3	3	3	3	3	2	3	3	23	2	3	2	4	4	4	19	6	5	6	5	6	5	5	6	6	5	6	6	5	5	77	2	1
11516059	1	1	浸润性尿路上皮癌	5	5	4	4	5	3	3	3	3	5	4	5	49	3	3	3	3	3	3	3	3	24	3	4	4	4	4	4	23	5	5	5	5	5	5	5	5	5	5	5	5	5	5	70	1	1
11520267	1	2	尿路上皮癌	6	6	6	7	7	7	7	7	7	7	7	7	81	4	3	3	2	4	4	3	2	25	3	2	5	4	4	4	22	7	4	4	4	3	7	7	7	4	4	6	7	6	7	77	1	2
11525431	1	1	尿路上皮癌	5	5	5.00988	3	5	5	5	4	4.83967	6	4	6	57.8496	4	3	3	4	4	4	4	4	30	2	2	2	5	4	5	20	7	7	7	6	7	6	7	7	6	7	6	7	7	7	94	1	1
11532945	1	2	非浸润性尿路上皮癌	4	4	6	6	4	4	4	4	4	6	6	4	56	4	4	4	1	4	4	4	3	28	5	2	4	5	5	4	25	4	4	4	4	4	4	4	4	4	4	4	4	4	4	56	0	1
11539522	1	1	非浸润性乳头状尿路上皮癌	5	4	5	5	3	5	3	1	2	5	2	2	42	3	3	4	3	3	3	2	2	23	3	4	4	3	4	2	20	7	7	7	7	7	4	4	7	4	7	7	7	7	7	89	1	1
11545378	1	1	尿路上皮癌	7	7	7	7	7	7	7	7	7	7	7	7	84	2	2	3	2	3	3	3	3	21	2	3	3	5	4	5	22	4	4	4	4	4	4	4	4	4	4	4	4	4	4	56	1	3
11550130	1	1	浸润性尿路上皮癌	2	3	3	1	5	5	6	4	5	4	4	5	47	2	2	3	3	2	1	4	3	20	4	3	4	2	2	2	17	4	4	4	4	4	4	4	4	4	4	4	4	4	4	56	2	2
11554641	1	1	非浸润性尿路上皮癌	4	4	4	5	5	5	5	5	5	5	5	5	57	3	3	3	2	3	3	3	3	23	4	3	3	2	2	3	17	4	4	4	4	4	4	4	4	4	4	4	4	4	4	56	2	2
11556387	1	2	非浸润性尿路上皮癌	7	6	7	7	7	7	7	7	7	7	7	7	83	3	3	3	3	3	4	4	3	26	3	4	3	4	5	4	23	6	6	6	7	7	7	6	7	7	6	7	6	7	7	92	1	1
11558007	1	1	浸润性尿路上皮癌	4	5	5	5	5	5	5	5	6	5	4	4	58	2	3	3	3	4	3	3	3	24	2	2	2	4	3	4	17	4	5	5	5	6	6	5	5	5	5	5	5	5	5	71	3	3
11568985	1	1	尿路上皮癌	4	4	3	3	4	5	4	3	3	3	2	2	40	2	2	3	2	3	2	2	3	19	3	4	3	2	2	3	17	3	3	3	4	4	5	5	4	4	5	5	4	4	4	57	2	1
11573387	1	1	浸润性尿路上皮癌	3	2	4	5	4	3	4	5	4	3	4	5	46	2	3	2	2	1	3	2	3	18	2	3	3	3	2	2	15	4	5	4	4	4	4	4	4	4	5	4	5	4	5	60	1	0
11583810	1	1	浸润性尿路上皮癌	4	4	6	6	4	4	4	4	5	6	6	5	58	3	4	3	3	3	3	3	3	25	3	4	4	3	3	4	21	4	4	4	4	4	4	4	5	5	5	4	4	5	5	61	1	1
11584727	1	2	浸润性尿路上皮癌	6	5	6	6	7	7	6	7	7	6	7	6	76	3	3	3	3	3	3	3	3	24	3	3	4	3	3	4	20	4	4	5	6	6	6	6	6	6	6	6	6	6	5	78	1	2
11590342	1	1	非浸润性尿路上皮癌	4	3	4	4	4	3	4	4	4	3	4	4	45	3	3	3	3	3	3	3	2	23	3	4	4	3	3	3	20	4	5	4	4	4	3	4	4	4	5	4	4	3	4	56	1	1
11601537	1	2	乳头状尿路上皮癌	4	4	3	3	3	3	4	4	3	3	4	4	42	2	2	2	2	3	2	2	3	18	4	2	3	3	2	3	17	2	2	3	3	4	4	3	3	4	3	3	4	4	4	46	1	2
11602705	1	1	浸润型尿路上皮癌	7	6	4	7	7	6	6	6	6	6	7	6	74	3	2	1	3	1	1	1	3	15	3	2	2	4	3	4	18	4	7	4	4	7	7	7	7	7	7	7	4	7	7	86	0	0
11608779	1	2	浸润性尿路上皮癌	5	6	6	6	6	6	5	5	5	5	5	6	66	2.73927	2.74545	2.60496	3	3	3	3	3	23.0897	3	4	2	4	4	5	22	4	6	7	7	4	7	6	4	7	7	6	7	7	7	86	0	1
11618422	1	2	乳头状尿路上皮癌	7	7	4	4	7	4	4	7	4	7	7	7	69	2	2	2	2	2	2	2	2	16	3	3	3	3	3	3	18	4	4	4	4	4	4	4	4	4	4	4	4	4	4	56	2	2
11622310	1	1	乳头状尿路上皮癌	6	6	6	6	6	6	6	6	6	6	6	6	72	4	4	4	3	4	3	3	3	28	4	4	4	4	3	4	23	7	7	7	4	7	7	7	7	7	7	7	7	7	7	95	0	0
11623173	1	1	尿路上皮癌	4	5	6	6	5	5	5	6	5	5	6	5	63	2	2	3	2	3	2	2	2	18	4	4	4	3	4	4	23	5	4	5	5	4	5	6	6	5	5	5	5	5	5	70	2	2
11629726	1	1	尿路上皮癌	5	5	6	5	3	4	3	5	4	4	5	6	55	3	3	3	2	4	4	1	2	22	3	1	5	3	4	4	20	4	1	4	6	2	5	5	4	4	6	6	5	4	6	62	1	2
11634751	1	2	尿路上皮癌	7	7	7	7	7	7	7	7	7	7	7	7	84	2	2	1	1	1	1	1	1	10	1	1	3	5	5	3	18	2	2	2	2	2	2	2	2	2	2	2	2	2	2	28	0	2
11635928	1	1	尿路上皮癌	3	3	3	2	2	3	3	4	4	4	4	3	38	2	2	2	3	2	2	3	3	19	2	4	3	3	3	2	17	4	4	3	4	4	3	4	4	3	3	4	4	5	5	54	2	2
11636122	1	1	尿路上皮癌	4	5	7	7	7	6	4.59241	4	5	6	6	4	65.5924	3	2	3	2	2	1	2	2	17	3	3	2	3	4	3	18	5	5	4	6	4	5	4	6	4	6	4	4	4	6	67	0	1
11641533	1	1		6	4	5	6	3	3	3	6	4	4	6	6	56	3	3	3	3	3	3	3	3	24	3	5	4	4	4	4	24	4	7	7	6	6	7	7	6	6	4	5	6	7	5	83	1	2
11641595	1	1	尿路上皮癌	3	3	3	2	3	3	4	4	3	4	4	5	41	1	1	2	3	2	2	2	3	16	3	3	2	2	3	4	17	3	3	2	2	3	3	4	4	4	4	3	3	4	4	46	3	1
11642142	1	1	低级别尿路上皮癌	1	2	3	3	4	5	4	5	4	3	4	4	42	2	2	2	2	2	3	4	3	20	3	4	3	2	3	3	18	4	4	3	4	5	5	6	5	4	4	5	5	6	6	66	1	2
11643525	1	1	尿路上皮癌	3	3	4	4	5	5	4	3	3	4	4	5	47	1	2	3	2	3	3	4	3	21	3	3	4	3	2	2	17	3	3	4	4	5	5	4	5	6	5	4	4	5	5	62	1	1
11645190	1	1	乳头状尿路上皮癌	7	4	7	7	6	6	6	4	4	6	7	4	68	3	3	3	3	3	3	2	2	22	4	3	3	3	3	4	20	4	4	4	2	2	4	4	4	3	4	4	4	4	4	51	1	2
11650215	1	1	尿路上皮癌	4	4	3	3	2	3	4	4	5	5	4	5	46	2	2	1	2	1	1	2	2	13	2	2	3	3	4	3	17	4	4	3	3	4	4	5	5	6	6	7	5	5	4	65	2	2
11654814	1	1	尿路上皮癌	3	3	2	2	3	3	2	2	3	3	4	4	34	3	3	2	1	2	2	2	3	18	2	4	4	3	4	2	19	4	4	3	3	4	4	4	4	5	5	6	6	7	7	66	2	1
11656989	1	1	低级别尿路上皮癌	6	6	6	6	6	5	5	6	6	6	6	6	70	2	2	1	2	3	4	3	2	19	2	2	2	2	4	3	15	4	4	3	2	3	4	5	6	6	5	4	3	2	2	53	2	2
11664737	1	1	膀胱肿瘤	2	4	6	6	2	4	2	4	3	4	6	2	45	2	2	3	2	3	3	2	1	18	3	2	3	2	4	3	17	4	4	2	2	1	1	2	2	3	4	5	5	6	6	47	1	1
11667305	1	2	乳头状尿路上皮癌	1	1	2	2	3	3	4	4	3	3	4	4	34	2	2	2	2	2	3	4	2	19	2	5	3	3	3	4	20	4	4	3	3	2	2	3	4	4	5	6	6	5	5	56	2	1
11670660	1	2	非浸润型尿路上皮癌	4	7	7	7	7	7	7	7	7	7	7	7	81	3	3	2	3	3	2	2	1	19	3	3	4	2	3	2	17	4	4	3	3	4	4	5	5	6	6	5	5	6	6	66	3	1
11671250	1	1	乳头状尿路上皮癌	6	7	6	6	6	4	4	7	4	4	7	4	65	3	3	3	3	3	3	3	3	24	5	3	5	3	3	5	24	6	6	6	6	3	6	6	6	6	3	6	3	6	3	72	0	2
11672927	1	1	浸润型尿路上皮癌	6	5	6	7	5	6	4	6	5	7	5	3	65	4	3	4	4	3	3	4	3	28	5	2	5	5	4	4	25	6	4	4	5	7	7	4	7	6	4	7	7	6	6	80	0	1
11674611	1	1	非浸润性尿路上皮癌	4	6	4	4	5	5	4	5	5	4	5	4	55	3	3	3	3	4	4	3	3	26	3	2	4	4	4	4	21	7	7	7	7	7	7	7	7	7	7	7	7	7	7	98	1	3
11678491	1	1	尿路上皮癌	7	7	7	7	7	6	5	7	5	7	7	5	77	3	4	4	4	2	3	3	3	26	4	3	3	4	4	2	20	4	7	7	4	4	4	4	4	4	7	4	7	7	4	71	3	2
11678813	1	1	浸润性尿路上皮癌	1	3	3	4	3	2	4	3	2	3	3	4	35	2	3	2	3	3	2	2	2	19	3	4	3	3	2	3	18	4	6	6	4	2	4	5	3	4	3	3	5	7	5	61	1	1
11681869	1	1	尿路上皮癌	3	3	2	2	1	1	2	2	3	3	3	3	28	2	2	3	2	1	2	2	3	17	3	3	4	2	3	2	17	3	3	4	4	5	5	4	4	3	4	4	5	5	4	57	2	2
11681983	1	1	非浸润性乳头状尿路上皮癌	6	6	7	7	7	6	5	7	5	4	6	4	70	3	3	2	3	2	3	3	2	21	3	3	4	2	3	2	17	4	4	3	3	4	4	3	3	2	2	3	4	4	5	48	2	2
11682663	1	2	重度异型增生尿路上皮癌	2	2	3	3	4	4	3	3	4	3	2	2	35	2	2	1	2	3	2	2	3	17	2	4	3	3	3	4	19	4	4	3	3	4	4	5	4	3	3	3	4	4	3	51	2	2
11683579	1	1	尿路上皮癌	7	7	7	7	7	7	7	7	7	7	7	7	84	4	4	4	4	3	4	4	3	30	5	5	5	4	5	5	29	7	7	7	7	7	7	7	7	7	7	7	7	7	7	98	0	0
11685812	1	1	尿路上皮癌	5	5	6	6	6	5	5	6	5	5	5	5	64	3	3	2	2	3	3	2	3	21	3	4	3	3	4	2	19	4	4	4	4	4	4	4	4	4	4	4	7	4	5	60	1	2
11687603	1	1	浸润性尿路上皮癌，浸润粘膜	2	2	2	1	1	2	2	3	3	3	4	4	29	2	2	1	2	3	2	2	1	15	2	3	4	3	4	2	18	3	3	2	2	1	1	2	3	4	5	6	6	7	6	51	2	1
11693021	1	1	浸润型尿路上皮癌	3	3	2	3	3	4	4	5	5	5	5	5	47	2	2	1	2	2	2	3	3	17	3	3	3	2	3	2	16	3	3	4	4	5	5	4	4	5	5	4	5	6	6	63	1	1
11694770	1	1	低度恶性	7	7	5	5	5	5	6	5	7	7	7	5	71	2	3	3	3	1	3	3	3	21	4	4	4	5	4	4	25	7	6	7	4	7	7	4	7	6	6	7	7	7	7	89	0	0
11695835	1	1	尿路上皮癌（高级别）	5	5	6	7	7	5	4	7	5	5	7	4	67	2	2	1	2	2	3	2	3	17	2	4	2	3	4	4	19	4	4	4	3	3	4	4	3	4	4	5	5	4	4	55	2	1
11697126	1	1	尿路上皮癌	2	2	3	3	2	2	3	3	4	4	5	5	38	2	2	1	2	3	2	2	1	15	2	3	4	3	4	2	18	3	3	2	3	4	4	5	5	5	4	3	2	1	2	46	1	2
11698921	1	1	尿路上皮癌	3	3	4	4	5	5	6	6	5	5	4	4	54	2	2	2	2	2	2	3	4	19	3	3	4	2	3	2	17	4	4	5	4	4	5	5	4	4	5	5	6	6	6	67	2	1
11700890	1	1	尿路上皮癌	4	4	4	4	4	4	4	4	4	4	4	4	48	3	3	3	3	3	3	3	3	24	3	3	3	4	3	3	19	7	7	7	7	7	7	7	7	7	7	7	7	7	7	98	3	3
11701339	1	1	非浸润型尿路上皮癌	6	6	6	5	5	4	4	3	4	4	4	5	56	2	2	1	3	2	2	2	3	17	2	4	3	3	4	3	19	4	4	3	4	4	5	6	6	5	5	4	4	3	3	60	2	2
11707221	1	1	低度恶性潜能	6	4	5	4	5	5	2	6	4	4	5	5	55	3	3	3	3	3	4	3	3	25	2	3	3	3	4	3	18	7	4	4	1	4	7	7	4	7	4	4	4	7	7	71	0	0
11711915	1	1	尿路上皮癌	5	6	7	7	4	4	4	7	4	4	6	4	62	3	4	4	4	4	3	4	1	27	3	2	5	5	5	5	25	7	4	7	7	4	4	4	6	4	4	4	4	7	4	70	0	3
11712717	1	1	非浸润性乳头状尿路上皮癌（低级别）	6	2	7	7	6	4	3	4	4	6	4	4	57	3	3	3	1	2	3	4	4	23	4	2	4	2	2	4	18	7	7	7	1	7	7	6	7	1	1	4	4	4	4	67	0	2
11713978	1	1	尿路上皮癌	7	5	7	7	7	7	7	5	6	7	7	5	77	3	4	3	3	3	3	3	3	25	4	3	3	3	3	3	19	4	6	5	4	4	6	7	7	6	4	5	7	7	7	79	1	2
11714970	1	1	非浸润性乳头状尿路上皮癌	4	4	6	4	4	4	4	4	4	4	4	4	50	3	3	4	3	2	2	2	2	21	3	3	3	3	3	3	18	4	2	4	3	2	2	2	2	2	2	2	2	3	2	34	2	2
11714986	1	2	尿路上皮癌	6	7	7	7	7	7	7	7	7	7	7	7	83	4	4	4	4	1	4	4	1	26	1	1	1	5	5	3	16	6	5	6	5	6	5	6	5	6	5	6	5	6	5	77	3	0
11719621	1	1	尿路上皮癌	4	4	3	3	4	4	3	4	4	5	5	4	47	2	2	2	1	3	2	2	3	17	2	4	3	3	4	3	19	3	3	4	4	5	5	4	4	5	5	4	4	3	3	56	2	1
11728361	1	1	浸润性尿路上皮癌（高级别）	4	4	3	3	4	3	3	3	2	2	3	3	37	2	2	3	2	3	2	2	3	19	3	3	1	2	3	4	16	5	5	4	4	3	3	4	4	5	5	6	6	5	5	64	2	2
11730411	1	2	尿路上皮癌	7	7	7	6	7	7	1	7	1	4	7	1	62	4	4	4	4	3	4	4	4	31	1	3	5	5	5	4	23	7	7	7	7	7	7	7	7	7	7	7	7	7	7	98	0	0
11732301	1	1	低度恶性潜能尿路上皮癌	7	5	7	7	7	5	5	7	5	5	7	4	71	3	3	3	3	3	3	3	3	24	4	3	4	3	3	3	20	7	4	4	7	4	7	4	7	4	4	4	5	7	4	72	0	3
11741838	1	1	浸润性尿路上皮癌	4	4	6	6	4	4	4	4	4	4	6	4	54	2	2	2	2	2	2	2	2	16	3	3	3	3	4	4	20	2	2	2	4	3	5	5	2	4	3	3	3	4	3	45	1	2
11742909	1	2	浸润性乳头状尿路上皮癌	3	3	3	2	2	1	1	2	2	3	3	3	28	2	2	1	2	3	4	3	2	19	2	3	4	3	5	1	18	3	4	4	5	5	6	7	6	6	5	5	4	4	3	67	0	2
11750379	1	1	尿路上皮癌（高级别）	6	6	4	6	7	7	6	5	4	4	3	3	61	3	3	2	1	2	3	3	2	19	2	2	3	3	4	2	16	3	3	2	2	1	1	2	2	3	4	5	4	5	6	43	2	2
11750678	1	1	尿路上皮癌	3	4	4	4	3	4	4	5	4	4	3	3	45	3	3	2	1	3	3	2	2	19	3	1	2	2	3	3	14	4	4	3	3	2	3	2	3	4	4	5	5	6	5	53	2	2
11756870	1	1	非浸润性低级别乳头状尿路上皮癌	4	3	6	6	6	3	4	4	4	3	6	3	52	3	2	2	3	3	3	3	3	22	4	4	4	3	3	4	22	6	6	6	6	4	5	6	6	4	4	4	5	5	5	72	1	2
11760943	1	2	局灶尿路上皮癌乳头状异型增生	3	3	2	2	3	3	4	4	4	5	5	4	42	2	2	2	1	2	3	3	3	18	3	3	4	2	3	1	16	4	4	3	3	2	3	4	4	4	4	3	4	4	4	50	1	1
11764835	1	1	尿路上皮癌	6	6	7	7	6	7	6	4	6	7	7	4	73	3	3	3	3	3	4	3	3	25	2	4	2	3	4	5	20	5	1	6	4	1	3	6	7	3	5	7	7	6	5	66	1	1
11769964	1	1	尿路上皮癌	4	6	6	7	7	6	4	7	4	6	7	5	69	4	4	4	4	4	4	4	1	29	3	4	4	5	5	4	25	4	7	7	7	7	4	4	4	7	7	7	7	7	7	86	1	0
11771034	1	2	乳头状尿路上皮癌，浸润性尿路上皮癌	6	6	7	7	7	6	6	7	7	7	7	6	79	3	3	4	4	3	4	4	3	28	5	5	5	4	4	5	28	7	7	5	7	4	5	7	7	7	7	7	6	7	6	89	0	0
11771570	1	1	浸润性尿路上皮癌（高级别）	4	4	3	3	2	2	3	3	3	4	4	4	39	2	2	1	2	3	3	4	3	20	3	2	3	2	3	3	16	5	5	4	4	3	3	4	3	2	1	1	2	2	3	42	2	1
11774580	1	1	交界性粘液性囊腺瘤，细胞变形重	3	3	2	2	1	2	2	3	3	4	4	5	34	2	2	2	3	2	1	1	2	15	2	3	4	3	4	2	18	3	3	2	2	4	4	5	5	6	6	5	5	4	4	58	2	2
11779721	1	1	浸润性尿路上皮癌	7	7	7	7	7	7	7	7	7	7	7	6	83	4	4	4	2	4	4	2	2	26	4	2	5	5	3	5	24	7	7	4	7	4	4	7	7	7	7	7	7	7	7	89	3	1
11783726	1	2	鳞状上皮癌	3	3	2	2	3	3	2	2	2	2	3	3	30	4	4	4	2	4	4	2	3	27	3	3	3	5	4	3	21	5	5	4	4	3	3	3	2	3	4	4	5	5	5	55	2	0
11784142	1	1	非浸润性尿路上皮癌	3	3	2	2	3	3	4	4	3	3	2	2	34	3	3	1	2	4	3	2	1	19	2	2	3	3	4	3	17	3	3	2	2	1	2	3	3	4	4	5	5	6	5	48	1	2
11787160	1	1	非浸润性乳头状尿路上皮癌，低级别	6	2	7	7	5	5	6	5	6	6	5	2	62	2	1	3	4	3	2	3	3	21	3	2	1	2	3	4	15	4	4	4	4	4	4	4	4.68614	5	7	6	5	5	3	63.6861	1	2
11787834	1	1	腺癌	3	3	2	2	1	1	2	2	2	3	3	3	27	2	2	1	2	1	1	2	3	14	2	3	4	3	4	2	18	4	4	3	3	2	2	2	1	2	3	4	4	5	5	44	2	1
11790096	1	1	非浸润性低级别乳头状尿路上皮癌	6	6	6	6	6	6	6	6	6	6	6	6	72	3	3	3	3	3	3	3	3	24	3	4	3	3	4	4	21	5	5	4	4	4	4	5	5	5	6	5	5	5	5	67	0	0
11790597	1	1	尿路上皮癌（低级别）	3	3	2	2	1	2	3	4	4	4	5	5	38	3	3	2	1	2	3	3	2	19	2	4	3	3	4	1	17	3	3	2	2	1	1	2	3	4	4	5	5	6	6	47	3	1
11794225	1	1	费浸润性乳头状尿路上皮癌（低级别）	3	3	2	2	1	1	2	2	3	3	4	4	30	2	2	1	2	3	3	4	2	19	3	2	3	2	3	3	16	3	3	2	1	2	3	4	4	5	5	6	7	6	6	57	2	2
11796944	1	1	浸润性尿路上皮癌伴鳞状分化	5	5	7	7	5	5	5	6	5	5	7	5	67	3	4	2	3	3	3	3	3	24	4	4	5	4	4	4	25	6	6	6	6	6	4	5	6	6	6	6	6	6	6	81	2	1
11798844	1	1	内翻性乳头状瘤伴尿路上皮轻度异性增生	2	2	3	3	4	4	5	5	4	4	3	3	42	2	2	2	4	3	2	2	3	20	3	1	2	2	3	3	14	4	4	3	3	4	3	2	1	2	3	4	4	4	3	44	1	2
11807692	1	1	非浸润性尿路上皮癌，内翻性	5	5	5	5	4.90248	4.70083	6	6	6	5	5	5	62.6033	4	4	1	4	4	4	3	3	27	5	4	4	5	5	5	28	7	4	7	7	6	6	6	5	5	5	4	5	4	5	76	1	3
11815037	1	1	乳头状尿路上皮癌（高级别）	6	6	6	6	6	6	6	6	6	6	6	4	70	3	3	4	3	3	3	4	3	26	3	2	3	4	4	4	20	6	6	6	6	6	6	6	6	6	6	6	6	6	6	84	0	0
11818624	1	2	尿路上皮癌	7	7	7	7	7	6	6	7	6	7	7	5	79	3	2	3	2	3	2	3	2	20	2	3	4	4	3	3	19	4	4	4	4	4	4	7	4	4	2	4	7	7	4	63	1	1
11818698	1	1	尿路上皮癌	3	3	3	2	2	3	3	4	4	5	5	5	42	2	2	2	1	2	2	2	2	15	2	3	3	3	4	3	18	4	4	4	3	3	4	4	5	5	4	4	5	5	5	59	1	1
11820337	1	1	浸润性尿路上皮癌	2	2	1	2	3	3	2	3	3	4	4	5	34	2	2	2	3	4	3	2	1	19	2	3	5	3	4	2	19	4	4	3	3	4	4	3	2	3	4	2	3	2	1	42	1	1
11821521	1	1	非浸润性乳头状尿路上皮癌，低级别	4	4	3	3	2	2	1	1	2	3	4	4	33	3	3	2	1	3	3	2	3	20	3	3	2	4	2	3	17	4	4	3	2	2	1	1	2	3	3	4	3	3	4	39	2	1
11823753	1	1	尿路上皮癌	5	4	3	3	4	5	5	4	6	6	4	4	53	3	3	3	4	3	2	2	3	23	4	4	3	2	1	2	16	4	4	5	2	3	3	5	6	4.67667	7	7	3	3	2	58.6767	2	0
11833333	1	1	内翻状乳头状瘤	3	3	7	3	3	3	3	2	2	2	2	2	35	2	2	3	2	3	4	4	3	23	3	1	3	3	4	3	17	4	4	3	3	2	2	1	1	2	3	3	4	4	5	41	0	3
11835120	1	2	低度恶性潜能乳头状尿路上皮肿瘤	5	6	2	5	5	5	5	5	5	5	5	5	58	2	2	1	2	3	2	2	1	15	2	2	3	3	4	3	17	4	4	3	3	2	2	1	1	2	2	3	3	4	4	38	2	2
11838199	1	1	浸润性尿路上皮癌	7	7	7	7	7	7	7	7	7	7	7	7	84	3	3	3	3	3	3	3	3	24	3	4	2	3	4	3	19	6	5	6	7	6	6	6	6	6	6	6	6	6	6	84	1	2
11838915	1	1	非浸润性尿路上皮癌（低级别）伴内翻性生长	6	6	7	7	7	5	3	6	4	6	6	4	67	3	2	4	4	3	3	2	2	23	4	3	4	4	3	4	22	5	4	5	5	4	5	6	5	5	4	4	5	5	5	67	1	3
11840196	1	1	浸润性尿路上皮癌	4	4	3	3	2	2	1	1	2	2	3	3	30	3	3	2	1	2	3	4	3	21	2	2	3	3	4	3	17	4	4	3	3	2	2	1	1	2	3	4	4	5	6	44	1	1
11840219	1	1	尿路上皮癌	6	6	6	6	7	7	7	7	7	7	7	7	80	3	3	3	3	2	2	2	2	20	4	3	4	3	3	4	21	4	4	4	4	4	4	4	4	4	4	4	4	4	4	56	1	1
11848549	1	1	浸润性尿路上皮癌，局部浸润生长至外膜	3	3	2	2	1	2	3	3	4	4	5	5	37	2	2	1	2	3	4	3	2	19	2	2	3	3	4	2	16	5	5	4	4	3	2	2	1	2	2	3	3	4	5	45	2	1
11849146	1	1	低级别乳头状尿路上皮癌	6	6	5	5	4	4	3	3	3	3	3	4	49	3	3	3	3	3	3	3	3	24	2	3	3	4	4	3	19	5	5	5	5	5	5	5	5	5	5	5	5	5	5	70	1	1
11851939	1	1	尿路上皮癌	6	4	6	5	7	2	2	3	4	4	4	2	49	2	2	3	2	4	1	2	2	18	3	3	3	4	3	3	19	7	7	7	4	4	7	4	4	7	7	4	4	4	4	74	2	2
11853125	1	2	浸润性尿路上皮癌，浸润生长至外膜	3	3	2	2	3	3	2	2	3	3	4	4	34	2	2	1	2	2	1	1	2	13	3	3	2	4	2	4	18	4	4	3	3	2	2	1	1	2	3	3	4	5	5	42	1	1
11855266	1	1	浸润性尿路上皮癌伴局部鳞状分化	4	4	3	3	2	2	1	1	2	2	3	3	30	2	2	1	2	3	3	4	3	20	2	2	3	3	4	3	17	4	4	3	2	2	1	1	2	3	4	5	4	5	5	45	1	1
11860172	1	2	浸润性尿路上皮癌（浸润肌层）	3	3	2	2	1	2	3	3	2	2	3	4	30	3	3	2	1	2	3	3	3	20	2	2	3	3	4	3	17	3	3	2	2	1	1	2	3	3	4	4	5	5	4	42	2	2
11862109	1	1	乳头状尿路上皮癌（低级别）	7	7	7	7	7	7	7	7	7	7	7	7	84	4	4	1	1	3	1	4	3	21	3	3	3	3	4	4	20	7	7	7	7	7	7	7	7	7	7	7	7	7	7	98	0	1
11864601	1	2	非浸润性乳头状尿路上皮癌（高级别）	3	3	3	2	2	1	1	2	2	3	3	3	28	3	3	2	1	2	3	3	2	19	3	1	2	2	3	4	15	4	4	3	3	2	2	1	1	2	2	3	3	3	3	36	1	1
11873100	1	2	非浸润性乳头状尿路上皮癌（低级别）	5	5	6	6	6	4	5	6	6	5	6	6	66	3	3	3	3	2	3	4	4	25	3	3	3	3	3	3	18	7	7	7	7	7	7	7	7	7	7	7	4	7	7	95	2	2
11876461	1	1	尿路上皮癌	7	7	7	7	7	7	4	7	7	7	7	7	81	3	4	4	3	3	3	4	3	27	3	1	3	5	5	4	21	6	4	6	5	4	7	7	7	5	6	7	7	7	7	85	0	0
11878632	1	1	浸润性尿路上皮癌，浸润肌层	4	3	3	2	2	1	2	2	3	3	3	3	31	2	2	1	2	3	2	2	1	15	2	2	3	3	4	3	17	3	3	2	2	1	1	2	2	3	3	4	4	5	5	40	2	1
11884576	1	2	非浸润性乳头状尿路上皮癌（低级别）	2	2	1	1	2	3	3	4	5	6	5	6	40	2	2	1	3	4	3	3	2	20	3	1	2	2	3	4	15	3	3	2	2	1	1	2	3	3	4	5	5	6	6	46	1	2
11890327	1	1	尿路上皮癌	3	3	2	2	3	3	4	4	4	4	4	4	40	2	2	2	2	3	3	2	2	18	4	4	4	2	2	3	19	4	4	4	4	4	4	4	4	4	4	4	4	4	4	56	2	2
11893867	1	1	非浸润性低级别乳头状尿路上皮癌	3	3	2	2	1	1	2	2	3	3	4	4	30	3	3	2	1	2	2	3	3	19	2	2	3	3	4	3	17	5	5	4	3	3	2	2	1	1	2	2	3	3	4	40	2	2
11893973	1	2	低级别非浸润性乳头状尿路上皮癌	5	6	7	7	7	6	6	6	6	6	6	6	74	4	4	4	3	4	3	2	2	26	4	4	4	4	4	4	24	6	4	6	4	4	4	4	4	4	4	6	6	4	6	66	0	3
11898509	1	2	尿路上皮癌	2	2	2	1	1	2	2	3	3	4	4	4	30	2	2	1	2	1	2	2	3	15	3	1	2	2	3	4	15	4	4	3	3	2	2	1	1	2	2	3	3	4	4	38	1	2
11898656	1	1	尿路上皮癌	7	7	7	7	7	7	7	7	7	7	7	7	84	2	2	1	2	3	3	4	3	20	4	2	4	4	2	4	20	7	7	7	7	4	7	7	7	4	4	7	7	7	7	89	1	1
11902307	1	1	低度恶性潜能尿路上皮癌	3	3	2	2	1	2	2	2	3	3	3	3	29	2	2	1	2	3	3	3	2	18	2	4	3	3	4	3	19	4	4	3	3	4	4	5	5	6	6	5	5	4	4	62	1	3
11906782	1	1	低度恶性乳头状尿路上皮癌	4	4	4	3	3	4	4	4	3	3	2	2	40	3	3	2	1	3	3	2	3	20	2	4	4	4	3	2	19	4	4	3	3	2	2	3	3	4	4	5	6	6	5	54	2	1
11908313	1	1	尿路上皮癌	3	3	2	2	2	1	2	3	4	4	5	5	36	3	3	2	1	2	3	3	2	19	2	2	3	3	4	3	17	4	4	3	3	2	2	1	1	2	2	3	3	4	4	38	2	1
6798137	2	2	左肾透明细胞癌	3	3	3	4	4	5	5	5	5	5	5	5	52	2	2	1	2	2	2	3	3	17	3	3	3	2	3	3	17	4	4	4	5	5	6	6	7	7	6	4	3	3	3	67	1	2
6798137	2	2	肾细胞癌	3	3	3	4	4	5	5	6	6	6	6	5	56	3	3	2	1	2	3	3	4	21	3	1	2	2	3	3	14	4	4	3	3	3	3	4	4	5	5	6	6	7	7	64	2	1
6925237	2	1	乳头状肾细胞癌Ⅰ型	6	6	7	7	7	6	5	6	6	6	6	5	73	2	3	3	2	3	3	3	3	22	3	4	4	4	4	4	23	7	7	7	7	4	7	7	7	4	7	4	4	6	6	84	0	2
7131534	2	2	左肾乳头状肾细胞癌	6	5	7	7	6	6	6	6	6	5	7	5	72	4	4	4	3	3	2	2	2	24	2	3	5	2	3	3	18	7	7	7	7	7	7	7	7	4	4	7	7	6	7	91	0	3
7565886	2	1	嗜酸细胞腺瘤	7	7	7	7	7	7	7	7	7	7	7	7	84	4	4	4	4	4	4	4	4	32	1	1	1	5	5	5	18	7	4	7	7	7	7	7	7	7	7	7	7	7	7	95	0	0
8422525	2	1	透明细胞癌2级	3	3	4	4	3	3	2	2	3	3	3	3	36	2	2	3	4	4	3	3	3	24	3	3	4	2	3	2	17	4	4	4	5	5	4	4	4	4	4	5	5	5	5	62	3	1
8449888	2	1	透明细胞癌Ⅲ级	5	5	6	6	5	5	5	6	5	5	6	5	64	3	3	3	3	3	4	3	2	24	3	3	3	3	3	3	18	7	4	7	7	4	7	4	7	4	7	4	7	7	7	83	1	2
8561892	2	2	肾透明细胞癌	2	6	4	4	4	4	6	5	4	4	4	4	51	3	3	1	4	4	2	4	4	25	4	3	5	3	5	1	21	7	7	7	4	7	7	7	7	4	3	7	7	7	5	86	1	2
8576289	2	1	右肾透明细胞癌Ⅱ级	4	6	7	7	7	7	6	7	4	4	7	6	72	3	3	3	3	3	3	3	3	24	4	4	4	4	4	3	23	4	6	5	7	6	4	7	6	4	4	7	7	7	6	80	0	3
8806694	2	1	高级别浸润性尿路上皮癌，透明细胞癌	3	3	2	2	2	1	2	2	3	3	4	4	31	3	3	2	1	2	3	4	3	21	2	2	3	3	4	3	17	5	5	4	4	3	3	2	1	1	2	3	4	5	5	47	2	0
8859833	2	2	右肾透明细胞癌1级	6	6	6	5.04628	4	3	2	6	5	6	6	5	60.0463	3	3	2	2	4	2.76987	3	3	22.7699	2	3	4	3	4	4	20	7	4	7	4	5	6	7	5	6	3	5	6	5	5	75	1	2
9003555	2	2	透明细胞癌2级	3	3	3	2	2	3	3	2	2	3	3	4	33	3	3	2	1	2	2	3	4	20	3	1	2	2	3	4	15	4	4	3	2	1	2	3	4	5	6	5	4	4	3	50	2	1
9180146	2	2	浸润型尿路上皮癌	6	6	6	6	6	6	6	6	6	6	6	6	72	3	3	3	3	3	3	3	3	24	3	3	3	4	4	3	20	4	4	3	3	4	4	5	5	6	5	5	4	4	4	60	2	2
9188759	2	2	右肾透明细胞癌Ⅱ级	7	7	7	7	7	4	4	7	4	7	7	5	73	3	3	3	3	2	3	3	3	23	2	4	4	3	3	4	20	6	6	5	6	5	6	7	7	6	5	6	5	5	5	80	1	1
9636262	2	2	透明细胞癌2级	3	3	2	2	3	3	4	4	3	3	4	4	38	2	2	3	2	3	2	2	3	19	2	4	3	3	4	3	19	3	3	3	4	4	4	3	3	4	4	3	3	4	4	49	3	1
10140283	2	2	透明细胞癌2级	6	7	6	6	7	7	6	7	5	7	7	6	77	3	3	3	3	2	2	3	2	21	4	3	4	4	4	4	23	7	4	5	6	6	6	4	6	6	7	6	6	7	7	83	3	1
10144258	2	2	肾透明细胞癌Ⅱ级	4	4	4	4	3	4	4	1	4	4	1	4.88944	41.8894	1	2	2	2	2	3	4	4	20	5	3	3	3	3	4	21	4	3	4	3	3	3	4	5	5	3	4	3	3	3	50	2	1
10214424	2	1	左肾浸润性尿路上皮癌伴鳞状分化	1	1	2	3	1	3	7	6	1	1	6	6	38	3	3	4	4	3	4	3	4	28	5	3	3	3	5	3	22	4	4	4	3	2	4	3	4	1	7	4	3	6	7	56	2	2
10521312	2	2	嗜酸性细胞腺癌	7	7	7	7	7	7	5	7	7	7	7	7	82	4	3	4	4	4	4	3	1	27	2	3	5	1	5	5	21	7	7	4	3	7	7	7	7	7	3	7	7	7	7	87	0	0
10738023	2	1	右肾透明细胞癌Ⅱ级，右肾上腺皮腺腺瘤	7	7	7	7	7	7	6	5	5	6	7	5	76	3	3	3	3	3	2	3	3	23	4	3	4	4	4	2	21	4	7	7	6	4	4	5	7	4	4	7	7	7	7	80	0	0
10800156	2	2	有肾透明细胞癌2级	4	6	6	5.04628	4	4	4	6	4	5	5	4	57.0463	4	4	4	3	4	4	3	3	29	4	3	5	4	4	5	25	7	7	4	1	1	7	7	7	7	7	7	7	7	7	83	1	1
10950883	2	1	左肾透明细胞癌Ⅱ级	3	3	3	3	4	6	6	6	6	6	6	6	58	3	2	2	3	4	2	2	2	20	4	4	4	3	2	3	20	5	2	6	2	4	2	6	5	2	2	3	6	1	3	49	1	1
10991497	2	2	乳头状肾细胞癌伴透明细胞癌	7	6	7	6	6	6	5	4	5	6	6	5	69	3	3	3	2	3	3	2	2	21	3	3	4	4	5	4	23	5	4	4	5	4.3311	4	4	4	5	5	5	5	6	5	65.3311	1	1
10997021	2	1	右肾透明细胞癌Ⅱ级	6	6	6	6	6	7	7	6	6	6	6	6	74	3	3	4	4	4	3	4	4	29	4	2	4	4	4	4	22	5	6	5	2	4	5	4	6	5	3	3	4	5	6	63	1	0
11003677	2	2	透明细胞癌Ⅲ级	7	6	6	7	7	6	5	6	5	4	6	6	71	4	3	3	3	2	4	1	1	21	4	2	4	2	4	3	19	4	2	7	3	5	4	4	4	3	4	3	1	7	6	57	2	1
11006698	2	1	右肾透明细胞癌2级	7	7	7	7	7	7	7	7	7	7	7	7	84	3	3	3	3	2	3	3	3	23	3	2	3	3	4	4	19	6	6	6	6	6	6	6	6	6	6	5	6	6	6	83	2	2
11008207	2	1	右肾透明细胞癌Ⅱ级	5	5	7	6	6	6	6	6	6	5	6	6	70	3	3	3	3	3	3	2	3	23	4	3	4	4	4	4	23	5	4	4	5	5	5	5	5	5	5	5	5	5	5	68	1	1
11009664	2	2	左肾乳头状肾细胞癌Ⅱ级	6	4	4	4	5	4	4	7	5	3	4	4	54	3	3	3	3	2	3	2	2	21	4	3	4	4	3	4	22	5	4	4.50167	5	4.3311	4	4	4	4	4	5	4	4	4	59.8328	0	1
11026985	2	1	左肾乳头状肾细胞癌伴局部透明癌	4	4	4	4	3	3	3	3	3	3	3	3	40	3	2	2	3	2	2	2	2	18	2	4	4	4	4	4	22	4	4	4	4	4	4	4	4	4	4	4	4	4	4	56	1	1
11027138	2	2	右肾未分类肾细胞癌	4	4	4	4	4	4	4	4	4	4	4	4	48	2	2	1	2	2	3	4	2	18	2	1	4	5	5	5	22	2	4	4	4	4	4	4	4	4	4	4	4	4	4	54	1	1
11027767	2	1	透明细胞癌2级	6	6	7	7	7	7	7	7	7	7	7	7	82	3	3	3	3	3	3	3	3	24	3	3	3	3	3	3	18	4	4	4	4	4	4	4	4	4	4	4	4	4	4	56	3	3
11027789	2	2	乳头状肾细胞癌	6	6	6	7	5	5	6	7	5	4	7	5	69	4	3	3	3	2	2	3	3	23	4	3	4	4	3	4	22	7	6	6	4	4	6	6	6	6	4	4	4	6	6	75	1	2
11029717	2	1	浸润性乳头状尿路上皮癌	6	6	6	6	6	7	6	4	6	6	6	4	69	3	4	4	4	4	4	4	3	30	1	3	5	5	4	5	23	7	7	7	7	4	7	7	7	4	4	7	7	7	7	89	1	1
11032554	2	1	多房性囊性肾细胞癌	6	6	3	6	6	7	6	5	6	6	7	6	70	3	3	3	3	3	2	3	2	22	4	4	5	4	4	4	25	4	5	7	7	7	7	6	6	6	5	5	5	7	7	84	0	1
11036516	2	1	左肾透明细胞癌Ⅱ级	6	6	6	6	6	6	6	6	6	6	6	6	72	3	3	3	3	4	4	4	4	28	3	5	5	5	4	4	26	7	7	7	7	7	7	7	7	7	7	7	7	7	7	98	0	0
11042248	2	2	左肾透明细胞癌1级	4	4	6	6	4	4	4	6	6	4	6	6	60	3	3	4	2.63201	4	4	3	3	26.632	3	3	3	4	3	3	19	7	7	7	7	6	7	4	4	4	7	4	7	7	7	85	1	1
11047387	2	1	浸润型尿路上皮癌	3	3	4	4	4	4	4	4	5	5	5	5	50	3	3	3	2	2	3	3	3	22	3	2	3	3	3	4	18	4	4	4	4	4	4	4	4	4	4	3	3	2	2	50	2	2
11049292	2	1	右肾肾细胞癌	6	6	6	6	6	6	6	6	6	6	6	6	72	4	4	4	4	4	4	4	4	32	4	4	4	4	4	4	24	7	7	7	7	7	7	7	7	7	7	7	7	7	7	98	3	3
11053750	2	1	多房囊性肾细胞癌	4	4	3	3	2	2	1	2	2	3	4	4	34	2	2	1	2	3	2	2	2	16	2	3	4	3	4	3	19	3	3	2	1	2	3	4	5	6	7	6	5	4	3	54	0	2
11058846	2	1	透明细胞癌2级	3	3	5	5	6	3	3	6	3	3	6	3	49	3	2	4	3	4	3	3	2	24	5	2	4	2	4	2	19	4	2	7	5	4	2	6	7	4	1	1	4	5	4	56	2	2
11063779	2	1	透明细胞癌2级	4	4	5	5	7	5	4	5	5	5	5	4	58	2	3	3	3	3	3	3	3	23	3	4	4	4	3	4	22	4	4	4	4	4	4	4	4	5	3	3	3	2	3	51	2	2
11064932	2	1	浸润性乳头状尿路上皮癌	7	7	7	7	7	7	7	7	7	7	7	7	84	3	3	3	3	3	2	3	3	23	3	3	3	3	3	3	18	4	4	4	4	4	4	4	4	4	4	4	4	4	4	56	1	2
11068867	2	1	乳头状肾细胞癌	7	7	7	6	6	5	3	7	6	7	6	6	73	2	2	1	2	3	3	2	2	17	3	2	3	3	4	3	18	7	6	6	7	7	4	4	7	7	4	4	7	7	7	84	1	2
11070337	2	1	嫌色细胞癌	7	7	7	7	7	7	7	7	7	7	7	7	84	4	4	3	4	4	4	4	4	31	5	1	1	1	2	3	13	4	4	4	4	4	4	4	4	4	4	4	4	4	4	56	0	0
11070477	2	2	右肾透明细胞性细胞癌2级	3	3	3	3	2	2	3	3	4	4	5	5	40	2	2	2	3	4	4	4	4	25	3	4	4	3	3	2	19	4	4	4	4	4	4	4	3	3	2	2	1	1	1	41	1	1
11072073	2	2	左肾透明细胞癌2级	4	6	6	6	6	4	4	6	6	6	6	4	64	2	2	1	2	3	2	3	2	17	3	3	3	3	3	3	18	1	2	2	4	4	5	5	5	4	4	3	3	4	4	50	3	2
11083080	2	2	浸润型尿路上皮癌	7	7	7	7	7	2	2	7	7	7	5.25413	2	67.2541	3	3	3	3	2	2	2	2	20	4	4	4	3	3	3	21	4	4	4	4	4	4	4	4	4	4	4	4	4	4	56	1	1
11088986	2	1	浸润型尿路上皮癌	2	2	2	3	3	3	4	4	4	1	1	1	30	1	1	1	2	2	2	2	2	13	2	3	4	4	4	3	20	1	1	2	2	2	3	3	4	4	5	5	4	4	4	44	3	2
11090852	2	2	肾透明细胞癌2级	7	7	7	7	7	7	7	7	7	7	7	7	84	2	3	4	3	2	3	3	2	22	3	4	4	5	3	4	23	6	4	7	4	5	3	4	6	4	4	7	6	5	4	69	0	1
11092017	2	1	右肾透明细胞癌	7	7	7	7	7	7	7	7	7	7	7	7	84	3	3	3	3	3	3	3	3	24	4	3	5	4	4	1	21	4	4	4	4	4	4	4	4	4	4	4	4	4	4	56	0	0
11096383	2	1	左肾透明细胞癌	2	2	2	2	2	1	1	1	2	2	2	2	21	2	2	2	1	1	1	2	2	13	2	4	4	4	4	4	22	1	1	1	1	2	2	2	2	2	2	3	3	3	3	28	1	1
11097122	2	2	透明细胞癌	4	4	4	4	4	4	4	4	4	4	4	4	48	3	3	3	3	3	3	3	3	24	3	3	3	3	3	3	18	4	4	4	4	4	4	4	4	4	4	4	4	4	4	56	1	1
11097726	2	2	右肾透明细胞癌2级	6	6	6	6	6	6	6	6	6	6	6	6	72	3	3	3	3	3	3	3	3	24	4	3	3	4	3	3	20	4	4	4	4	4	4	4	4	4	4	4	4	7	4	59	1	1
11102784	2	1	嫌色细胞癌	7	7	7	7	7	7	7	7	7	7	7	7	84	3	3	4	3	3	3	2	3	24	3	4	4	4	4	4	23	7	7	7	7	1	1	1	7	4	4	4	4	4	7	65	0	1
11103789	2	2	基因易位和基因融合相关性肾癌	5	4	6	6	5	5	4	6	5	6	6	5	63	3	3	2	2	2	3	3	3	21	4	3	4	3	3	4	21	4	4	5	4	4	5	4	4	4	4	5	4	4	5	60	1	1
11104001	2	1	左肾透明细胞癌2级	7	7	7	7	7	7	2	2	7	7	7	7	74	2.73927	2.74545	4	4	4	4	4	4	29.4847	2	4	5	5	5	5	26	4	7	4	4	7	4	1	4	7	7	4	4	7	4	68	0	3
11105095	2	2	右肾多房囊性肾细胞癌	6	6	6	6	6	6	6	6	6	6	6	6	72	1	1	2	2	2	2	2	3	15	3	3	3	3	3	3	18	4	4	4	4	4	4	4	4	7	7	7	7	1	1	62	2	1
11110317	2	1	肾透明细胞癌	3	3	3	4	4	2	2	2	2	2	2	2	31	3	3	3	3	3	3	3	3	24	5	4	4	4	4	4	25	7	1	7	7	1	4	4	4	4	7	4	4	4	4	62	0	0
11114064	2	1	左肾透明细胞癌2级	7	7	7	7	7	7	7	7	7	7	6	6	82	4	3	4	3	3	3	4	3	27	5	5	3	5	5	4	27	4	7	4	7	7	7	4	7	4	4	7	7	7	7	83	0	0
11120046	2	1	右肾透明细胞癌2级	5	4	6	5.04628	4	5	6	4	3	5.02636	6	4	57.0726	3	4	4	3	3	3	1	1	22	2	3	3	4	3	4	19	4	4	4	4	4	4	4	4	4	4	4	4	4	4	56	1	1
11125657	2	1	左肾透明细胞癌2级	3	6	5	6	6	6	5	6	5	7	6	6	67	1	3	3	4	4	4	4	4	27	4	4	4	4	5	5	26	7	7	7	7	7	7	7	4	6	6	7	7	7	7	93	0	0
11131110	2	1	浸润性尿路上皮癌	7	7	7	7	7	7	7	7	7	7	7	7	84	4	4	3	4	3	3	3	3	27	2	4	5	4	4	4	23	2	2	2	2	2	2	2	2	2	2	2	2	2	2	28	3	3
11132645	2	1	嫌色细胞癌	7	7	7	7	7	7	7	7	7	7	7	7	84	2	2	2	2	2	2	2	2	16	3	3	3	3	3	3	18	4	4	3	4	3	4	4	3	4	4	4	4	4	4	53	2	2
11134133	2	1	肾上腺肿瘤	6	6	6	6	6	6	6	6	6	6	6	6	72	1	1	2	3	2	2	2	2	15	3	4	3	4	3	3	20	4	4	4	7	7	4	4	4	7	7	7	4	4	4	71	1	2
11139008	2	2	透明细胞癌2级	6	6	7	6	7	5	4	6	5	4	7	3	66	3	3	4	3	3	2	3	3	24	4	5	5	2	4	5	25	6	4	6	6	6	6	6	4	6	6	6	5	5	6	78	1	1
11150577	2	2	透明细胞癌2级	3	3	4	4	4	3	3	3	4	4	4	4	43	2	2	3	4	3	2	2	3	21	3	3	3	3	2	3	17	4	4	4	5	5	4	4	4	4	4	4	4	4	4	58	1	1
11165496	2	2	透明细胞癌2级	4	4	3	4	4	4	4	4	4	4	4	4	47	4	4	3	4	4	4	4	4	31	2	3	3	3	4	4	19	7	7	7	7	7	7	7	7	7	7	7	7	7	7	98	0	2
11176752	2	2	肾透明细胞癌2级	6	7	7	7	7	6	6	6	6	6	6	6	76	3	3	3	2	3	3	3	3	23	4	5	4	5	5	5	28	7	4	4	4	7	7	7	4	4	4	7	7	7	7	80	1	2
11191171	2	1	左肾透明细胞癌2级	6	7	4	4	4	4	5	4	5	5	5	5	58	3	3	2	3	2	2	2	3	20	3	3	3	3	3	3	18	4	4	3	3	4	4	3	3	3	4	4	3	3	3	48	2	2
11197436	2	1	透明细胞癌1-2级	7	7	7	7	7	7	4	7	7	7	7	7	81	4	4	4	4	4	4	4	4	32	3	4	5	4	5	5	26	4	4	1	1	2	3	4	4	1	1	4	1	1	4	35	0	0
11199936	2	1	肾透明细胞癌2级	6	6	6	6	6	6	6	6	6	6	6	6	72	3	2	3	3	3	3	3	3	23	2	3	3	3	4	3	18	7	7	7	7	7	7	7	7	7	7	7	7	7	7	98	2	2
11201704	2	1	肾透明细胞癌3级	6	6	6	6	6	5	4	6	4	6	6	4	65	3	3	3	3	3	3	3	3	24	2	4	4	4	3	4	21	4	5	4	5	4	5	4	4	4	4	4	4	4	4	59	1	1
11201986	2	2	透明细胞癌2级	4	4	4	4	4	4	4	5	4	4	4	5	50	3	2	2	3	2	2	2	2	18	3	4	4	3	3	2	19	4	4	3	3	3	4	4	5	5	5	4	4	4	4	56	2	2
11205614	2	2	右肾透明细胞癌2级	7	7	7	7	7	7	7	7	7	7	7	7	84	3	3	3	3	3	3	3	3	24	3	3	3	4	4	3	20	7	7	7	7	7	7	7	7	7	7	7	7	7	7	98	2	1
11208969	2	1	多房囊性肾细胞癌	4	4	5	5	5	4	4	4	5	5	4	3	52	2	2	3	2	3	2	2	3	19	4	4	3	3	2	3	19	4	4	4	3	3	3	4	4	3	3	4	4	5	5	53	1	0
11219223	2	2	肾透明细胞癌1级	4	4	4	4	4	4	4	4	4	4	4	4	48	3	3	2	2	2	2	4	2	20	3	2	3	2	2	2	14	4	4	5	5	3	2	4	4	5	6	5	4	3	5	59	2	1
11224584	2	1	非浸润性尿路上皮癌	4	4	3	3	4	4	5	5	5	4	4	4	49	3	3	2	3	2	2	3	3	21	2	4	4	3	4	2	19	5	4	4	4	4	4	5	5	4	4	5	5	4	4	61	1	1
11227267	2	1	转移性腺癌	6	5	6	6	6	4	4	5	5	6	6	6	65	3	3	2	2	2	2	3	3	20	4	3	4	4	4	4	23	7	7	6	7	6	6	7	7	7	6	7	7	7	7	94	1	1
11240077	2	1	透明细胞癌2级	6	6	6	6	6	6	6	6	5	6	6	6	71	4	4	3	2	4	3	2	3	25	2	3	3	3	4	4	19	4	4	3	3	2	2	3	4	4	5	5	6	6	5	56	2	2
11246168	2	1	右肾透明细胞癌Ⅱ级	4	4	4	4	4	4	4	4	4	4	4	4	48	3	2	2	2	3	3	2	4	21	3	3	3	2	3	3	17	4	4	3	3	4	5	5	4	6	6	4	3	2	5	58	2	0
11247923	2	2	左肾透明细胞性肾细胞癌2级	3	3	4	4	5	5	6	6	5	5	5	5	56	2	2	3	2	2	3	3	3	20	2	3	4	3	4	4	20	2	2	3	3	4	4	4	4	4	4	5	5	5	5	54	3	2
11249709	2	1	尿路上皮癌	7	6	6	6	7	6	2	2	6	6	6	6	66	4	4	4	4	4	4	4	4	32	4	4	4	4	4	5	25	7	7	7	7	7	7	7	7	7	7	7	7	7	7	98	0	0
11251734	2	2	右肾透明细胞癌1级	5	4	7	7	7	7	7	7	7	7	7	7	79	1	2	3	1	2	3	1	1	14	3	4	3	3	3	3	19	4	4	4	4	4	4	4	4	4	4	4	4	4	4	56	1	1
11255697	2	1	左肾透明细胞癌Ⅱ级	7	7	7	7	7	7	7	7	7	7	7	7	84	3	3	3	3	3	3	3	3	24	2	4	5	4	4	4	23	5	5	5	5	5	5	5	5	5	5	5	5	5	5	70	3	3
11256002	2	1	透明细胞性肾细胞癌	7	7	7	7	7	7	7	7	7	7	7	7	84	3	3	3	3	3	3	3	3	24	4	4	4	4	4	4	24	3	5	5	5	5	5	5	5	5	5	5	5	5	5	68	0	2
11261625	2	1	透明细胞癌2级，肾上腺皮脂腺瘤	6	6	6	7	6	7	7	6	6	6	6	6	75	3	3	3	3	3	3	3	3	24	3	3	3	3	4	4	20	5	5	6	5	5	6	5	7	4	4	6	5	5	5	73	1	1
11261723	2	2	输尿管高级别尿路上皮癌，局部浸润	3	3	4	4	4	4	4	4	3	3	3	3	42	2	2	2	3	3	3	3	2	20	3	4	4	2	3	2	18	4	4	5	5	5	5	5	5	5	5	4	4	4	5	65	2	1
11261903	2	2	非浸润性尿路上皮癌（低级别）	4	4	5	5	5	4	4	5	5	4	4	4	53	3	3	2	3	3	2	2	2	20	4	4	4	2	3	2	19	4	4	5	5	5	4	4	5	5	4	5	5	5	5	65	0	3
11266611	2	1	透明细胞癌Ⅲ级	6	4	6	7	7	6	4	4	4	4	6	4	62	2	2	3	2	2	2	2	2	17	3	2	2	2	2	3	14	4	4	4	4	4	6	5	5	5	2	2	2	4	4	55	1	2
11268747	2	2	肾集合管癌	7	7	7	7	7	7	7	7	7	7	7	7	84	4	4	4	4	3	4	4	1	28	5	4	5	4	4	1	23	7	7	7	7	7	7	7	7	6	6	5	7	7	7	94	0	3
11271180	2	1	左肾透明细胞癌Ⅰ级	6	6	6	6	7	5	6	5	5	5	6	5	68	2	2	2	3	3	3	3	3	21	3	3	3	3	3	5	20	4	4	4	4	4	3	5	4	4	4	4	4	4	5	57	2	2
11273833	2	2	多房性囊性肾细胞癌	5	5	6	7	5	4	5	5	5	5	7	5	64	2	2	2	2	2	2	2	2	16	4	3	4	3	3	3	20	2	2	2	2	2	2	2	2	2	2	2	2	4	2	30	3	0
11276745	2	1	右肾乳头状肾细胞癌	2	3	4	4	5	5	6	5	5	4	4	4	51	3	3	3	3	3	2	2	3	22	3	4	3	4	3	3	20	4	4	4	4	4	6	6	6	6	6	6	7	7	7	77	2	3
11279154	2	2	透明细胞癌1级	6	6	6	6	6	6	6	6	6	6	6	6	72	3	3	3	3	3	3	2	2	22	3	3	4	3	4	2	19	7	6	5	4	4	7	4	7	7	5	7	7	7	6	83	1	2
11295706	2	1	肾透明细胞癌Ⅱ级	2	3	3	2	4	4	4	4	3	3	3	2	37	1	2	2	1	4	4	4	3	21	2	4	4	4	4	4	22	7	6	6	6	5	5	5	6	6	6	6	6	5	5	80	2	2
11301539	2	2	嫌色细胞癌	3	3	4	4	4	4	5	5	3	3	3	4	45	2	3	3	3	3	3	2	2	21	3	3	4	2	3	2	17	4	4	4	5	5	5	5	5	5	6	6	6	6	6	72	0	1
11302533	2	1	肾透明细胞癌2级	1	2	3	3	4	6	7	5	5	1	3	5	45	1	2	3	4	4	3	2	2	21	4	4	3	4	2	1	18	7	7	7	5	5	4	5	5	3	3	2	2	1	5	61	0	0
11303363	2	1	左肾嗜酸细胞腺瘤	4	4	5	5	5	4	4	5	5	4	5	5	55	2	2	3	2	3	2	2	3	19	4	4	3	2	2	3	18	5	5	4	4	5	5	5	5	5	5	5	5	5	5	68	1	2
11306454	2	1	左肾囊性肾细胞癌（透明细胞癌1级）	6	6	6	6	6	6	6	6	6	6	6	6	72	3	3	4	4	3	3	3	3	26	2	3	4	3	4	4	20	6	6	6	6	6	6	6	6	6	6	6	6	6	6	84	0	0
11308548	2	2	右肾透明细胞癌Ⅱ级	7	6	7	7	5	6	6	7	6	7	7	6	77	3	3	2	3	3	3	3	3	23	3	4	5	5	4	4	25	4	4	7	7	6	7	7	7	7	7	7	7	7	7	91	1	1
11310606	2	2	左肾透明细胞癌Ⅱ级	4	4	6	6	4	4	4	6	5	6	6	4	59	3	3	3	3	2	3	3	3	23	3	3	3	3	3	3	18	7	7	7	7	4	7	7	7	7	4	7	7	7	7	92	2	3
11311035	2	1	左肾透明细胞癌2级	7	7	7	7	7	7	7	7	7	7	7	7	84	2	2	3	4	4	4	4	3	26	5	5	5	5	3	5	28	7	7	7	7	7	7	7	7	7	7	7	7	7	7	98	1	1
11312053	2	1	多房性囊性肾细胞癌	7	7	7	7	6	6	7	7	7	7	6	7	81	3	3	3	3	3	3	3	3	24	2	4	3	4	3	4	20	5	4	5	5	5	5	5	5	5	4	5	5	5	5	68	1	1
11314574	2	1	浸润性尿路上皮癌	7	6	7	6	7	4	3	4	3	6	6	3	62	2	2	2	3	2	2	3	2	18	4	4	2	3	2	3	18	5	6	7	1	1	7	7	7	3	2	3	3	7	5	64	1	1
11318758	2	2	左肾透明细胞癌2级	4	5	6	7	7	6	5	4	6	6	5	6	67	3	4	4	3	3	3	3	3	26	4	4	4	4	4	4	24	7	1	7	4	7	7	7	7	7	7	4	7	7	7	86	3	1
11367844	2	2	右肾透明细胞癌2级	3	3	4	4	3	3	3	4	4	4	4	4	43	3	3	2	3	2	2	2	2	19	3	4	2	2	3	4	18	4	4	3	3	4	4	3	3	4	4	4	4	4	4	52	2	2
11369820	2	1	透明细胞癌3级	4	4	7	6	4	4	4	4	6	3	7	4	57	3	3	3	2	3	2	3	3	22	4	3	4	4	3	3	21	4	4	4	5	4	4	5	4	4	2	4	4	4	4	56	1	1
11378161	2	1	浸润型尿路上皮癌	5	6	7	7	7	7	4	4	4	4	4	4	63	2	2	3	2.63201	2.75372	1	1	1	15.3857	4	4	4	2	2	2	18	4	4	4	4	4	4	4	4	3	3	4	4	4	4	54	1	1
11383878	2	1	嫌色细胞癌	7	7	7	7	5	7	6	6	5	5	6	4	72	3	3	2	3	3	3	2	2	21	2	4	2	4	3	3	18	5	2	7	7	2	2	3	4	4	5	6	4	2	2	55	1	2
11391819	2	2	右肾透明细胞癌2级	6	6	7	7	7	7	7	7	6	7	6	7	80	3	3	4	4	4	4	3	3	28	3	3	3	3	3	3	18	7	4.53333	4	4.46	7	7	7	7	6	4	6	7	7	7	84.9933	3	3
11403314	2	1	右肾透明细胞癌Ⅱ级	7	7	7	7	5	7	5	7	5	5	7	7	76	4	4	4	4	2.75372	4	4	4	30.7537	1	5	5	5	5	5	26	7	7	7	7	7	7	7	7	7	7	7	7	7	7	98	3	3
11403347	2	2	嫌色细胞癌	3	3	2	2	3	4	3	3	3	3	2	3	34	2	3	4	3	3	1	2	2	20	3	3	1	3	2	4	16	3	4	4	3	2	4	5	7	5	5	7	5	5	4	63	1	0
11411383	2	1	肾透明细胞癌	4	4	6	6	5	5	5	5	5	5	6	6	62	3	3	3	3	3	3	3	3	24	4	3	4	3	3	3	20	6	3	4	4	4	4	6	4	4	6	6	6	5	5	67	1	2
11414779	2	1	透明细胞癌3级	3	3	2	2	2	3	3	3	3	2	2	2	30	2	2	1	1	2	2	2	2	14	2	3	4	3	4	4	20	3	3	4	4	4	3	3	2	2	1	1	2	2	2	36	1	2
11430504	2	1	右肾透明细胞癌2级	6	6	6	6	6	6	3	4	6	5	6	4	64	3	3	2	3	2	2	3	3	21	3	2	3	2	3	3	16	4	4	5	7	7	5	4	4	4	5	5	6	5	4	69	0	2
11435948	2	1	透明细胞癌	7	7	7	7	7	7	7	7	7	7	7	7	84	4	4	4	4	4	3	4	3	30	1	5	5	5	5	5	26	5	5	4	5	5	4	5	5	6	6	5	6	5	4	70	3	3
11449886	2	1	肾透明细胞癌2级	4	4	3	3	4	5	5	6	6	5	5	5	55	2	2	3	2	3	3	3	3	21	4	4	3	1	2	3	17	4	4	5	3	3	4	4	5	5	4	4	3	3	4	55	2	2
11452568	2	2	滑膜肉瘤	7	7	7	7	7	7	7	7	7	7	7	7	84	4	4	2	4	1	1	1	4	21	1	4	5	4	5	4	23	4	4	4	4	4	4	4	4	7	7	7	7	7	7	74	2	2
11463560	2	1	右肾透明细胞癌2级	2	2	3	3	2	3	3	2	3	4	4	5	36	2	2	1	2	3	3	2	3	18	3	3	4	2	3	2	17	4	4	3	3	4	4	5	5	4	4	5	6	5	5	61	1	1
11471186	2	2	透明细胞癌2级	2	3	3	4	4	3	3	4	4	4	4	3	41	3	3	1	2	3	3	2	3	20	2	3	5	2	4	2	18	3	3	4	5	5	4	4	3	2	1	2	2	3	3	44	2	2
11471981	2	1	左肾透明细胞癌2级	4	4	5	4	3	2	1	1	2	2	3	3	34	1	1	1	2	1	1	1	1	9	2	3	3	3	4	3	18	4	4	5	5	4	4	6	5	4	3	3	4	4	4	59	3	1
11474675	2	1	左肾透明细胞癌2级	6	6	7	7	6	6	6	7	5	5	7	5	73	4	4	2	2	3	3	3	3	24	3	3	3	3	3	3	18	3	4	5	4	4	3	5	5	5	4	3	3	3	4	55	2	1
11475889	2	2	多房囊性肾细胞癌	6	6	6	6	6	6	6	5	6	6	6	6	71	3	3	3	3	4	3	3	2	24	3	3	4	2	3	2	17	4	4	5	5	4	4	5	5	4	4	5	5	6	6	66	2	2
11478210	2	2	透明细胞癌3-4级	3	3	4	4	3	2	2	2	3	3	3	3	35	3	3	2	2	2	2	2	3	19	2	4	4	3	4	2	19	3	3	2	2	3	4	4	3	3	3	3	3	4	4	44	2	2
11478558	2	2	肾透明细胞癌	3	3	3	2	3	3	4	4	3	3	4	4	39	2	2	2	3	2	2	2	3	18	3	3	4	2	3	2	17	4	4	3	3	4	4	4	3	3	4	3	3	4	4	50	2	2
11479528	2	1	左肾透明细胞癌	3	3	4	4	4	3	3	4	4	3	3	4	42	3	3	2	2	3	4	3	3	23	3	3	4	2	3	2	17	3	3	4	4	5	5	4	4	3	3	4	4	5	5	56	2	2
11491493	2	1	左肾透明细胞癌2-3级	6	6	6	6	6	6	6	6	6	6	6	6	72	3	3	3	3	3	3	3	3	24	5	4	4	4	5	5	27	5	7	4	7	7	2	2	2	7	7	7	7	7	7	78	3	3
11493373	2	2	右肾透明细胞癌1-2级	7	6	7	7	7	6	5	6	5	6	7	6	75	3	3	2	2	2	2	2	2	18	3	3	4	4	5	1	20	4	4	7	3	4	3	4	5	5	5	5	5	5	5	64	3	0
11502960	2	1	肾透明细胞癌2级	2	2	2	3	3	3	2	3	4	4	4	4	36	2	2	2	3	2	2	3	2	18	2	3	3	3	3	3	17	4	4	3	4	4	4	4	4	5	5	5	6	6	5	63	2	1
11503214	2	1	透明细胞癌2级	4	4	3	3	3	2	2	3	3	4	4	4	39	2	2	3	2	2	2	2	3	18	2	4	3	3	4	3	19	4	4	3	2	3	3	4	4	4	4	3	3	3	3	47	2	2
11517971	2	1	透明细胞癌	7	7	7	7	7	7	7	7	7	7	7	7	84	4	2	4	4	3	4	4	4	29	3	4	5	4	5	4	25	7	7	5	7	7	7	7	7	7	6	7	7	7	7	95	0	0
11519711	2	2	左肾透明细胞癌2级	6	6	7	7	7	5	5	7	6	6	7	6	75	3	4	3	3	3	3	3	3	25	3	4	4	4	4	4	23	4	5	5	5	4	5	6	6	5	5	6	6	6	6	74	1	1
11521837	2	1	浸润性尿路上皮癌	5	6	6	6	6	5	5	4	5	5	5	6	64	4	4	3	3	3	3	3	3	26	2	1	3	4	4	3	17	7	7	6	6	6	6	7	5	5	6	6	6	6	6	85	2	1
11524096	2	1	右肾透明细胞癌Ⅱ级	5	5	5	4	4	4	4	4	4	4	4	4	51	2	3	3	3	2	3	3	3	22	3	3	3	3	3	3	18	3	3	3	3	3	3	3	3	3	3	3	3	3	3	42	2	2
11533418	2	1	右肾透明细胞癌	5	5	5	4	5	5	5	4	4	5	4	4	55	3	3	3	3	3	3	3	3	24	2	4	4	4	4	3	21	5	5	5	5	5	5	6	6	5	5	6	6	5	5	74	2	2
11533625	2	1	浸润性尿路上皮癌	6	6	6	6	6	6	6	6	6	6	6	6	72	3	3	3	3	3	3	3	3	24	2	2	2	4	4	4	18	5	4	4	4	4	4	4	4	4	4	4	4	4	4	57	2	2
11539525	2	1	右肾透明细胞癌2级	7	6	7	7	7	5	5	7	7	7	7	6	78	3	2	3	3	2	3	2	2	20	4	3	4	4	3	2	20	5	3	4	5	5	5	4	6	5	5	5	6	7	5	70	0	1
11539678	2	1	左肾透明细胞癌2级	6	6	6	6	6	6	6	6	6	6	6	6	72	3	3	3	3	4	4	3	3	26	4	4	3	3	4	4	22	6	6	6	6	4	4	6	6	6	6	6	6	6	6	80	1	1
11544947	2	1	右肾透明细胞癌2级	4	4	5	5	5	5	5	6	6	6	6	6	63	3	3	3	3	2	2	2	3	21	2	2	3	3	4	4	18	4	5	5	5	5	6	6	6	6	6	6	6	6	6	78	3	3
11547111	2	1	右肾透明细胞癌3级	4	5	5	5	5	5	5	5	4	5	5	5	58	3	3	3	3	3	3	3	3	24	2	3	3	3	4	3	18	4	4	5	5	5	5	4	4	4	4	3	3	3	3	56	1	1
11548378	2	2	左肾透明细胞癌2级	6	6	6	6	6	6	6	6	6	6	6	6	72	4	4	3	3	3	3	3	3	26	4	2	2	4	4	4	20	7	7	7	6	6	6	6	6	6	6	6	6	6	6	87	1	1
11548758	2	2	肾透明细胞癌2级	7	6	7	7	7	7	7	7	7	7	7	4	80	3	1	3	3	3	4	3	3	23	4	4	3	4	4	4	23	4	3	5	4	3	5	3	2	1	2	2	1	1	1	37	1	1
11568002	2	1	皮脂腺瘤	6	6	6	6	6	6	6	6	5	6	6	5	70	3	3	3	3	3	3	2	2	22	4	4	3	3	3	4	21	4	4	4	3	5	5	7	3	4	6	6	7	5	6	69	0	0
11582285	2	1	右肾透明细胞癌2级	7	7	7	7	7	6	6	7	7	7	7	7	82	4	4	3	3	3	3	3	4	27	3	3	3	3	3	3	18	7	7	7	6	6	6	6	7	6	6	6	7	7	6	90	1	3
11583367	2	2	透明细胞癌2级	5	5	4	3	3	4	4	5	5	6	6	6	56	2	2	3	2	2	2	3	2	18	2	3	3	2	5	2	17	2	2	3	3	4	4	4	3	3	4	4	4	4	4	48	1	1
11589274	2	2	透明细胞癌	2	2	3	3	2	2	2	1	2	3	3	4	29	3	3	2	1	2	2	2	3	18	2	2	3	3	4	3	17	4	4	3	3	4	4	3	2	3	3	4	4	4	4	49	2	2
11597266	2	1	左肾透明细胞癌Ⅱ级	6	4	6	6	6	5	4	5	4	4	6	5	61	3	2	3	3	3	3	2	2	21	4	4	4	4	3	3	22	7	4	5	7	4	2	5	4	4	6	5	5	7	4	69	1	2
11605307	2	1	右肾透明细胞癌Ⅱ级	6	6	6	5	4	6	5	7	5	6	7	6	69	4	4	4	2	3	3	3	3	26	2	4	4	4	4	4	22	4	4	4	4	4	4	4	4	4	4	4	4	4	4	56	2	2
11605619	2	1	透明细胞癌2级	7	5	7	7	7	7	7	7	6	7	7	6	80	4	4	4	4	4	2	4	4	30	1	4	5	5	5	5	25	7	7	7	7	7	7	7	7	7	7	7	7	7	7	98	0	0
11608465	2	2	透明细胞癌2级	6	6	6	7	6	6	5	6	7	6	6	6	73	3	3	3	2	1	4	4	3	23	4	3	4	4	3	4	22	4	7	7	7	4	4	4	7	1	1	4	7	7	4	68	1	0
11618964	2	1	肾透明细胞癌2级	7	7	7	7	7	7	7	7	7	7	7	7	84	3	4	2	4	3	4	3	3	26	3	3	5	5	5	5	26	7	7	4	7	4	7	7	7	7	7	7	6	7	7	91	1	2
11620589	2	2	透明细胞癌	2	2	3	3	4	4	5	5	6	6	5	4	49	2	2	2	1	3	2	1	3	16	2	4	4	2	5	3	20	4	4	5	5	4	5	4	5	4	3	3	4	4	4	58	2	1
11621918	2	1	左肾透明细胞癌2级	5	5	6	6	6	5	1	3	3	3	6	2	51	3	3	4	3	2	2.76987	3	3	23.7699	4	4	4	4	4	4	24	7	4.53333	6	7	5	7	7	7	7	6	7	6	7	7	90.5333	0	1
11622675	2	1	透明细胞癌	6	6	6	6	6	4	3	6	4	6	7	5	65	3	3	1	3	2	2	3	2	19	4	3	4	4	3	3	21	6	5	4	4	5	6	5	5	6	4	5	5	6	5	71	1	2
11622832	2	1	右肾透明细胞癌2级	7	7	7	7	7	5	4	7	6	7	6	4	74	3	3	2	3	1	1	2	3	18	3	2	4	2	4	5	20	3	4	5	4	5	6	5	5	4	4	3	3	4	4	59	2	1
11625593	2	1	透明细胞癌2级伴乳头状腺癌	3	3	2	2	3	3	4	4	5	4	3	3	39	2	2	3	2	3	2	2	3	19	3	3	4	2	3	3	18	4	4	3	3	4	4	3	4	4	3	3	2	2	3	46	2	1
11633602	2	2	右肾透明细胞癌2级	2	2	3	3	4	4	3	4	5	5	5	6	46	3	3	2	2	3	1	1	1	16	2	3	4	3	4	2	18	4	4	3	3	4	5	5	4	5	6	5	4	4	4	60	3	1
11645682	2	2	透明细胞癌2级	4	4	4	3	3	4	5	4	4	4	3	3	45	3	3	2	2	3	3	2	2	20	2	3	3	2	5	3	18	4	4	4	4	3	3	2	3	4	4	3	3	4	4	49	2	3
11646372	2	2	左肾透明细胞癌2级	7	5	7	7	7	7	7	7	7	6	7	7	81	3	4	3	3	3	3	3	3	25	5	5	5	4	4	4	27	7	7	7	5	6	7	7	7	5	5	7	7	7	6	90	0	0
11646384	2	1	透明细胞癌2级	4	5	5	5	4	5	5	5	5	5	5	5	58	4	4	1	4	1	1	1	4	20	2	3	3	4	4	3	19	4	4	4	4	5	5	5	5	5	5	5	5	5	5	66	3	3
11648852	2	2	肾细胞癌2级	3	3	4	3	3	3	4	5	6	5	4	4	47	2	2	2	2	3	3	2	2	18	2	3	4	3	4	3	19	4	4	5	5	4	4	5	5	6	5	4	4	5	5	65	1	1
11649337	2	1	肾透明细胞癌	4	4	3	3	4	5	6	7	6	5	4	4	55	2	1	2	1	3	1	1	3	14	3	3	4	2	3	3	18	7	4	4	7	7	7	7	1	1	4	5	4	5	5	68	2	1
11652740	2	1	有神透明性细胞癌2级	3	3	3	4	4	3	3	2	2	2	2	3	34	2	2	3	2	3	2	2	2	18	3	3	4	2	4	4	20	4	3	2	2	4	4	5	4	5	4	3	2	2	4	48	2	0
11653886	2	2	透明细胞癌2级	3	3	4	4	3	3	4	4	3	3	2	2	38	2	2	1	2	3	2	2	3	17	2	3	2	2	3	3	15	4	3	2	3	4	4	5	5	4	3	2	3	4	4	50	2	2
11655799	2	1	透明细胞癌2级	5	4	5	6	4	6	5	2	4.83967	6	6	4	57.8397	4	4	3	4	3	4	3	3	28	2	5	4	3	4	4	22	4	5	7	5	5	5	6	4	6	7	5	7	7	5	78	0	0
11657830	2	1	透明细胞癌2级	3	3	2	3	3	4	4	3	3	2	2	3	35	3	3	2	3	2	3	3	2	21	3	3	4	2	3	2	17	4	4	3	3	4	4	4	5	5	4	3	2	1	2	48	3	2
11658562	2	1	透明细胞癌2级	2	2	2	3	3	4	4	3	3	4	4	4	38	2	2	3	2	2	2	3	3	19	3	3	4	2	4	2	18	4	4	3	3	2	3	4	4	5	5	4	4	5	5	55	2	1
11659742	2	1	透明细胞癌	5	5	5	5	5	5	5	5	5	5	5	5	60	4	3	3	3	3	3	3	3	25	3	3	3	3	3	3	18	7	7	7	7	7	7	7	7	7	7	7	7	7	7	98	2	2
11667194	2	1	透明细胞癌2级	3	3	2	2	3	3	4	4	5	4	4	4	41	3	3	2	1	2	3	3	2	19	3	3	4	2	3	2	17	4	4	3	3	2	3	4	4	5	5	4	4	3	3	51	3	1
11668488	2	1	透明性细胞癌2级	7	7	7	7	7	7	7	7	7	7	7	7	84	4	4	4	4	2.75372	4	3	3	28.7537	4	3	4	2	4	4	21	7	6	5	4	7	6	6	4	7	7	7	7	7	7	87	3	2
11669839	2	1	透明细胞癌2级	4	3	5	5	4	2	2	2	3	5	3	3	41	2	2	3	2	2	2	2	2	17	3	3	2	3	2	3	16	4	7	2	1	1	2	4	2	4	1	4	7	7	4	50	2	2
11672668	2	1	透明细胞癌4级	7	7	7	7	7	7	7	7	7	7	7	7	84	3	4	4	3	4	3	3	2	26	4	3	4	3	4	3	21	4	1	1	4	4	4	4	4	4	4	4	4	4	4	50	1	1
11677270	2	1	透明细胞癌2级	4	6	7	7	7	7	7	7	7	7	7	7	80	3	3	3	3	3	3	3	3	24	2	4	4	4	4	4	22	7	7	7	7	7	7	7	7	7	7	7	7	7	7	98	3	3
11690874	2	1	肾细胞癌	7	7	6	6	6	6	6	6	6	6	6	6	74	3	3	3	3	3	3	3	3	24	3	3	4	4	4	4	22	3	3	3	3	3	3	3	3	3	3	3	3	3	3	42	1	1
11690929	2	2	透明细胞癌	5	5	1	1	2	2	2	6	4	7	5	5	45	2	2	3	2	2	2	2	2	17	3	4	3	3	2	2	17	3	4	4	4	4	4	5	5	4	2	3	3	2	4	51	2	1
11691207	2	1	透明细胞癌	3	3	4	4	3	3	2	2	1	1	2	2	30	2	2	1	2	3	3	4	3	20	3	1	3	2	3	4	16	3	3	2	3	4	4	5	5	6	6	5	4	3	3	56	1	1
11702817	2	2	透明细胞癌2级	7	7	7	7	7	7	7	7	7	7	7	7	84	3	3	3	3	3	3	3	3	24	2	4	3	4	4	3	20	7	7	7	7	7	7	7	7	7	7	7	7	7	7	98	3	3
11705427	2	1	左肾细胞癌	6	6	6	6	6	6	6	6	6	6	6	6	72	4	4	4	4	4	4	3	4	31	5	5	5	4	4	4	27	4	4	4	7	7	7	4	4	4	7	7	7	7	7	80	3	1
11707485	2	2	透明细胞癌2级	7	6	7	6	7	7	7	7	6	7	7	7	81	3	3	3	3	3	3	3	3	24	3	3	3	3	3	3	18	5	5	5	6	6	6	5	5	5	5	5	5	5	5	73	2	1
11710556	2	1	透明细胞癌	4	6	6	6	6	5	3	5	4	5	6	6	62	3	3	2	3	3	3	4	2	23	3	3	3	2	3	4	18	7	6	5	7	7	5	7	7	7	5	6	7	5	4	85	1	1
11711195	2	1	透明细胞癌2级	6	6	7	7	7	6	6	6	6	6	6	6	75	2	2	3	3	3	3	3	2	21	3	4	4	4	3	3	21	5	4	5	4	5	4	5	4	5	5	5	5	4	5	65	1	3
11712205	2	2	透明细胞癌2级	3	3	4	4	4	3	3	4	4	5	5	6	48	3	3	2	2	3	3	3	2	21	3	3	4	4	3	1	18	4	4	4	3	4	5	4	4	5	5	4	5	4	3	58	2	0
11715135	2	1	左肾透明细胞癌	4	6	7	7	6	1	4	6	4	6	4	6	61	1	1	1	1	1	2	1	2	10	2	4	4	4	5	5	24	4	4	4	4	7	4	4	7	7	4	4	4	1	4	62	1	1
11715899	2	1	左肾透明细胞癌2级	6	6	7	7	7	7	6	7	7	6	7	7	80	4	3	4	3	4	3	4	2	27	4	4	4	4	1	2	19	7	7	7	7	4.3311	4.59167	6	4.68614	5	6	7	6	7	6	84.6089	1	1
11721264	2	1	透明细胞癌2级	4	6	6	6	6	6	6	6	6	6	6	6	70	2	3	3	3	1	2	3	2	19	4	3	3	3	4	4	21	4	4	5	6	4	4	5	5	5	4	4	7	7	4	68	2	2
11721981	2	2	管状和管形细胞癌	7	7	7	7	7	7	7	7	7	7	7	7	84	4	2	4	4	4	2	4	4	28	3	2	3	3	3	3	17	6	7	7	7	4	7	4	4	2	2	2	4	7	7	70	1	0
11727378	2	2	左肾透明细胞癌3级	7	7	7	7	7	7	7	7	7	7	7	7	84	4	4	4	4	4	4	4	3	31	4	3	4	4	5	4	24	4	4	3	3	4	4	5	5	6	6	7	6	6	5	68	3	1
11743256	2	2	肾透明细胞癌3级	2	2	1	2	2	2	1	2	3	3	2	2	24	2	2	1	2	1	1	2	3	14	2	4	3	3	4	3	19	2	2	3	3	4	4	5	5	4	5	6	5	5	4	57	1	1
11751175	2	2	左肾透明细胞癌	7	7	7	7	7	7	7	7	7	7	7	7	84	3	3	3	3	4	4	1	1	22	4	2	2	2	2	2	14	7	7	7	1	7	7	7	7	7	1	1	7	7	1	74	3	3
11753332	2	1	多房性囊性肾细胞癌	6	7	7	7	7	6	6	6	6	6	6	6	76	3	3	3	2	2	2	2	2	19	3	3	3	3	3	3	18	3	3	3	6	4	3	4	3	6	6	4	4	6	4	59	0	1
11753647	2	2	左肾透明细胞癌	6	6	6	6	6	6	6	6	6	6	6	6	72	3	2	3	3	3	3	3	3	23	3	3	3	4	3	3	19	5	5	5	5	4	4	4	4	4	4	4	4	4	4	60	1	1
11758233	2	2	左肾透明细胞癌2级	5	5	5	6	5	4	5	6	5	5	4	5	60	3	3	2	3	3	2	1	2	19	3	3	3	2	3	4	18	4	4	4	3	3	4	3	3	2	2	1	2	2	2	39	2	2
11758690	2	2	左肾透明细胞癌2级	6	6	7	7	6	4	4	5	5	6	7	3	66	3	3	4	2	2	3	3	3	23	3	2	4	3	3	4	19	4	4	4	1	1	1	1	4	1	1	1	4	7	4	38	2	2
11759944	2	2	透明细胞癌	6	6	6	6	5	5	5	6	5	5	5	5	65	3	3	2	3	2	2	2	2	19	3	3	3	2	2	2	15	4	4	3	3	2	3	3	2	2	1	1	2	2	3	35	1	1
11760392	2	1	右肾透明细胞癌2级	5	5	6	7	6	7	6	4	4	5	7	5	67	2	3	3	2	3	3	3	3	22	4	3	5	4	5	3	24	4	4	7	4	4	4	7	4	4	4	4	4	4	4	62	1	2
11764276	2	1	透明细胞癌2级	3	3	2	2	1	2	3	3	4	4	5	5	37	2	2	1	3	2	2	3	4	19	3	2	3	2	4	2	16	4	4	3	3	2	3	2	1	2	3	4	4	5	5	45	2	2
11779014	2	1	肾细胞癌	6	7	7	7	7	6	6	7	7	7	7	6	80	3	3	3	3	3	3	4	4	26	4	4	5	3	4	4	24	7	7	7	7	7	7	6	7	7	7	7	7	7	7	97	0	1
11779849	2	1	右肾透明细胞癌2级	5	5	4	3	3	2	2	1	2	3	3	4	37	2	2	1	2	3	2	2	2	16	2	4	5	3	4	2	20	4	4	3	3	2	2	3	4	5	5	6	6	5	5	57	2	1
11781532	2	1	神经源性肿瘤	4	4	4	3	3	3	2	2	3	3	4	4	39	2	2	1	2	3	2	2	1	15	3	1	3	2	3	3	15	5	4	4	3	3	4	4	5	4	4	3	4	4	5	56	2	3
11781773	2	1	右肾透明细胞癌2级	7	7	7	7	7	7	7	7	7	7	7	7	84	4	4	3	4	4	3	3	4	29	4	2	3	4	3	5	21	4	4	3	3	2	2	2	1	1	2	2	2	3	3	34	2	0
11791674	2	2	嗜酸细胞癌	6	6	6	6	6	6	5	6	6	5	6	6	70	3	3	3	3	3	3	3	3	24	4	4	4	3	4	4	23	6	6	6	4.46	5	5	6	5	6	5	6	6	5	5	76.46	1	1
11802768	2	1	透明细胞癌2级	3	3	2	2	1	1	2	2	3	3	4	4	30	3	3	2	1	2	3	3	4	21	3	1	2	2	3	3	14	4	4	3	2	1	2	3	4	5	5	6	6	7	5	57	2	1
11810732	2	1	肾透明细胞癌2级	7	6	6	6	6	6	5	5	6	6	6	2	67	3	3	3	3	4	3	4	2	25	3	3	3	3	3	3	18	7	6	7	4	4	7	7	7	7	5	7	7	7	7	89	0	2
11813084	2	1	肾透明细胞癌2级	6	6	6	6	6	6	6	6	6	6	6	6	72	4	4	4	4	4	4	4	4	32	2	2	2	4	4	4	18	7	7	7	7	7	7	7	7	7	7	7	7	7	7	98	3	3
11819446	2	1	肾透明细胞癌4级	6	6	6	7	7	5	5	6	6	6	6	6	72	2	2	2	3	3	2	2	2	18	4	3	2	3	3	4	19	5	5	4	4	6	6	6	6	4	7	6	7	5	5	76	1	2
11834305	2	2	右肾透明细胞癌2级	3	3	2	2	1	2	3	3	4	4	4	3	34	2	2	1	2	3	2	2	2	16	2	2	3	3	4	3	17	2	2	2	2	1	1	2	2	3	3	4	4	3	3	34	2	1
11834877	2	1	肾嫌色细胞癌	6	6	6	6	6	6	6	6	6	6	6	6	72	3	3	4	2	3	3	2	3	23	4	3	4	4	4	4	23	5	5	3	5	3	5	5	5	5	5	5	5	5	4	65	1	2
11840504	2	1	肾透明细胞癌1级	7	7	7	6	6	6	6	6	6	6	6	6	75	3	3	3	3	3	3	3	3	24	3	2	3	2	4	3	17	4	4	3	3	3	4	5	5	5	6	6	5	5	4	62	1	1
11841714	2	2	肾透明细胞癌2级	4	6	4	4	4	6	5	4	7	7	4	5	60	3	3	2	3	2	3	3	2	21	1	2	5	5	5	3	21	4	4	3	3	3	2	3	3	4	4	5	5	4	4	51	2	1
11845324	2	1	透明细胞癌1级	4	4	3	3	2	2	1	2	2	3	3	4	33	3	3	2	1	2	3	2	3	19	3	1	2	2	3	3	14	5	4	4	3	3	2	2	1	2	3	4	5	5	4	47	1	1
11846340	2	1	透明细胞癌2级	7	7	7	6	6	7	6	7	7	7	7	7	81	4	4	3	3	4	3	3	3	27	3	3	3	3	3	3	18	4	4	4	4	4	4	4	4	4	4	4	4	4	4	56	1	1
11846654	2	1	透明细胞癌3级	5	5	4	4	3	4	4	5	6	5	4	4	53	3	4	3	4	4	3	3	2	26	4	4	2	3	4	4	21	4	3	2	4	4	7	7	4	6	6	7	7	4	7	72	2	1
11851595	2	1	左肾透明细胞癌2级伴囊性变	4	5	6	4	5	5	6	5	4	5	6	6	61	2	2	2	3	2	3	3	3	20	3	1	2	2	3	4	15	5	5	4	3	3	4	5	5	6	6	7	7	6	6	72	2	1
11853784	2	2	肾透明细胞癌一级	4	5	5	6	4	5	5	6	5	2	4	4	55	4	4	4	4	4	4	4	4	32	4	2	4	4	4	4	22	7	4	4	7	7	7	4	7	7	7	7	4	7	7	86	3	0
11854777	2	1	透明细胞癌2级	3	3	3	2	2	1	2	3	3	4	5	5	36	2	2	2	3	4	3	3	2	21	2	3	4	3	4	2	18	4	4	3	3	4	5	6	6	5	5	4	4	3	3	59	2	1
11862224	2	1	肾透明细胞癌	6	6	6	6	6	6	6	6	6	6	6	6	72	3	3	3	3	3	3	3	3	24	3	3	3	4	4	4	21	4	4	4	4	4	4	4	4	4	4	4	4	4	4	56	3	2
11865728	2	2	肾细胞癌	7	4	7	7	6	4	4	7	6	5	7	5	69	3	3	4	3	3	3	3	3	25	4	5	5	4	3	4	25	7	4	7	6	5	6	4	7	7	7	7	6	7	7	87	1	1
11866750	2	2	右肾透明细胞癌2级	7	7	7	7	7	7	4	6	6	7	6	6	77	3	4	4	3	4	4	4	4	30	5	1	5	5	5	5	26	7	7	7	7	7	7	7	7	7	7	7	7	7	7	98	3	0
11870748	2	2	肾细胞癌	3	3	2	2	1	1	2	2	3	3	4	4	30	3	3	2	1	2	3	3	4	21	3	1	2	2	3	4	15	4	4	3	3	2	2	1	1	2	3	3	4	4	5	41	2	1
11874109	2	1	肾透明细胞癌2级	3	3	5	5	6	5	5	5	5	6	6	5	59	1	3	4	4	2	1	3	2	20	2	3	3	5	5	3	21	1	4	4	4	4	4	4	4	4	4	4	4	4	4	53	2	2
11878289	2	1	左肾透明细胞癌2级	6	6	7	7	6	5	4	6	4	7	7	4	69	2	3	3	3	3	2	3	2	21	4	4	4	4	3	2	21	6	4	5	6	5	5	4	6	6	5	5	6	5	5	73	0	1
11881437	2	1	肾细胞癌	3	3	3	2	2	2	3	3	3	4	4	4	36	3	3	2	1	2	3	3	3	20	3	3	4	2	3	2	17	4	4	4	4	3	3	2	2	4	4	4	5	5	5	53	2	1
11882074	2	2	左透明细胞癌2级	3	3	2	2	3	3	3	4	4	5	5	5	42	2	2	1	2	3	4	3	3	20	2	2	3	3	4	3	17	4	4	3	3	2	2	1	1	2	2	3	4	4	4	39	1	2
11892373	2	1	肾细胞癌	6	6	7	7	7	7	7	7	7	7	7	7	82	3	3	3	3	3	3	3	3	24	3	3	2	4	3	3	18	7	5	4	7	7	4	7	7	4	5	5	4	4	4	74	2	0
11895310	2	2	肾细胞癌	2	2	2	2	1	1	1	2	2	2	2	2	21	2	2	2	1	2	2	2	2	15	3	2	2	2	3	4	16	4	4	4	3	3	2	2	1	1	2	2	3	4	5	40	2	1
11895537	2	1	肾细胞癌	2	2	2	1	1	2	2	3	3	4	4	4	30	2	2	1	2	3	3	4	3	20	3	1	2	2	3	4	15	4	4	3	3	2	2	2	2	4	4	5	5	5	6	51	2	0
11895686	2	2	肾透明细胞癌	5	5	5	5	5	5	5	5	5	5	5	5	60	2	2	2	3	3	3	3	3	21	2	3	3	3	4	3	18	4	4	4	3	3	3	3	3	4	4	4	4	4	4	51	2	1
11900737	2	1	透明细胞癌2级	2	1	1	1	1	1	1	2	2	3	3	4	22	2	2	1	2	3	3	2	3	18	2	2	3	3	4	3	17	3	3	2	2	1	1	2	2	3	3	4	4	5	5	40	2	1
11902256	2	1	肾细胞癌	3	3	3	2	2	2	2	3	3	3	3	3	32	2	2	1	2	2	1	1	2	13	3	1	2	3	4	4	17	4	4	4	3	3	4	4	3	3	2	2	2	2	2	42	1	3
11903548	2	1	肾细胞癌	3	3	3	2	2	2	2	1	1	2	2	3	26	3	3	2	1	2	3	3	4	21	3	1	2	2	3	4	15	3	3	4	4	4	5	5	5	4	4	3	3	4	4	55	2	0
11903718	2	1	肾细胞癌	3	3	2	2	1	2	2	3	3	4	4	4	33	3	3	2	1	2	2	2	3	18	2	2	2	3	4	3	16	2	2	1	1	2	2	3	3	4	4	5	5	5	5	44	2	1
11914155	2	1	肾细胞癌	5	5	4	4	5	5	5	6	5	5	5	6	60	3	3	2	1	2	2	2	3	18	3	3	2	2	3	4	17	3	3	4	4	5	5	4	4	5	5	4	4	4	4	58	2	2
11920430	2	1	肾细胞癌	2	2	2	3	3	3	3	3	4	4	4	5	38	3	3	2	3	2	2	2	3	20	2	2	3	3	4	3	17	3	3	3	2	2	3	3	3	3	3	3	3	3	3	40	1	3
11920696	2	1	透明细胞癌	3	3	3	3	3	4	4	4	5	5	5	5	47	3	3	2	1	2	3	3	2	19	3	3	4	2	3	2	17	4	4	4	3	3	2	2	3	4	4	5	4	4	5	51	1	3
11928234	2	2	肾细胞癌	3	3	3	3	3	4	4	4	4	4	4	4	43	2	2	1	2	3	4	4	3	21	2	2	3	3	4	3	17	4	4	3	3	4	4	5	4	4	4	4	4	4	5	56	2	1
11930205	2	2	肾细胞癌	4	4	4	3	3	3	4	4	4	5	5	5	48	3	3	2	1	2	3	3	2	19	3	3	3	2	3	3	17	4	4	4	4	5	5	4	4	3	3	3	4	4	4	55	3	1
11935771	2	2	透明细胞癌	3	3	3	3	3	3	3	5	5	6	6	6	49	2	2	2	1	2	3	3	3	18	3	3	2	2	3	4	17	4	4	3	3	4	4	4	5	5	5	5	6	6	5	63	1	1
11938837	2	1	透明细胞癌	3	3	3	4	4	5	5	6	6	6	6	6	57	3	3	2	2	3	2	2	3	20	3	1	2	2	3	4	15	4	4	4	5	5	4	4	3	3	4	4	5	5	4	58	2	2
11940770	2	1	肾细胞癌	2	2	2	3	3	3	4	4	4	7	7	7	48	2	2	2	1	2	2	2	3	16	3	1	2	2	3	4	15	5	5	5	5	4	4	3	3	3	4	4	5	5	5	60	2	0
11941136	2	1	透明细胞癌	3	3	4	4	5	5	5	6	6	6	6	6	59	3	3	2	3	2	3	3	3	22	3	1	2	2	3	3	14	5	5	4	4	3	3	4	4	5	4	4	4	5	5	59	2	1
11944468	2	1	肾细胞癌	3	3	3	2	2	3	3	2	2	3	3	3	32	3	3	2	1	2	2	3	3	19	3	3	4	2	3	2	17	4	4	4	4	3	3	3	4	4	4	5	5	5	5	57	0	2
11949186	2	1	肾细胞癌	2	2	2	3	3	4	4	5	5	5	5	5	45	2	2	1	2	3	4	3	3	20	3	4	3	2	3	2	17	4	4	5	5	6	6	7	6	5	5	4	4	4	5	70	0	1
11961161	2	1	肾细胞癌	3	3	4	4	5	5	6	6	7	6	6	6	61	3	3	2	2	3	3	3	4	23	4	2	1	2	3	4	16	5	5	4	4	3	3	4	4	5	5	6	6	6	7	67	1	2
11964511	2	2	肾细胞癌	2	3	3	4	4	5	5	6	6	5	5	6	54	2	2	3	4	3	2	2	3	21	4	4	4	3	2	1	18	5	5	5	4	4	5	5	6	6	5	5	6	6	5	72	2	0
99166493	2	2	左肾透明细胞癌2级	6	6	5	5	6	6	6	6	6	5	5	6	68	3	3	2	3	3	3	2	2	21	4	3	4	3	5	4	23	7	4	7	2	7	7	5	7	6	6	6	7	6	6	83	1	3
[truncated: 20 more columns]
